# Supplementary material for: Hierarchically Structured Allotropes of Phosphorus from Data‐Driven Exploration
Source: Angew Chem Int Ed Engl. 2020 Jun 29;59(37):15880–5. doi: 10.1002/anie.202005031 (PMC7540597; doi:10.1002/anie.202005031)
Supplement: Supplementary file 1 — Supplementary [file ANIE-59-15880-s001.zip]

Archive with 2 entries (2 files):
- SI_Structural_Data_additionalCIF.cif
- SI_Structural_Data_allXYZ.xyz
