# Supplementary material for: Hierarchically Structured Allotropes of Phosphorus from Data‐Driven Exploration
Source: Angew Chem Int Ed Engl. 2020 Jun 29;59(37):15880–5. doi: 10.1002/anie.202005031 (PMC7540597; doi:10.1002/anie.202005031)
Supplement: Supplementary file 1 — Supplementary [file ANIE-59-15880-s001.zip › SI_Structural_Data_additionalCIF.cif]

data_13-TOPOS_P_GAP-RSS_0001P1
_audit_creation_date                2020-03-27
_audit_creation_method              ToposPro
_chemical_formula_structural        'P_GAP-RSS_0001 P1 '
_chemical_name_systematic
;
P_GAP-RSS_0001 P1 New:P1
;
_chemical_formula_sum               'P21 ZA1 ZB2 ZC1'
_citation_special_details
;
Wavelength = 0.71073.; Estimated standard deviations in the unit-cell
 dimensions: esd(a)=0.0000 esd(b)=0.0000 esd(c)=0.0000 esd(alfa)=0.00
0 esd(beta)=0.000 esd(gamma)=0.000.
;
_cell_length_a                      8.9937
_cell_length_b                      13.0569
_cell_length_c                      13.2592
_cell_angle_alpha                   88.98
_cell_angle_beta                    89.6
_cell_angle_gamma                   70.94
_cell_volume                        1471.431
_cell_formula_units_Z               2
_symmetry_space_group_name_H-M      'P 1'
_symmetry_Int_Tables_number         1
_refine_ls_R_factor_all             0
loop_
_symmetry_equiv_pos_site_id
_symmetry_equiv_pos_as_xyz
1 x,y,z
loop_
_atom_site_label
_atom_site_type_symbol
_atom_site_symmetry_multiplicity
_atom_site_fract_x
_atom_site_fract_y
_atom_site_fract_z
_atom_site_occupancy
P1 P 1 0.22045 0.96551 0.13719 1.0000
P2 P 1 0.25890 0.08453 0.24492 1.0000
P3 P 1 0.21929 0.22458 0.13654 1.0000
P4 P 1 0.89024 0.03549 0.28615 1.0000
P5 P 1 0.03695 0.13224 0.33960 1.0000
P6 P 1 0.89110 0.29700 0.28644 1.0000
P7 P 1 0.96261 0.00676 0.12480 1.0000
P8 P 1 0.96145 0.29948 0.12461 1.0000
P9 P 1 0.25582 0.34236 0.24387 1.0000
P10 P 1 0.25634 0.82838 0.24560 1.0000
P11 P 1 0.06342 0.36130 0.36055 1.0000
P12 P 1 0.06177 0.89176 0.36298 1.0000
P13 P 1 0.84115 0.18111 0.07842 1.0000
P14 P 1 0.17709 0.98227 0.86870 1.0000
P15 P 1 0.22843 0.10016 0.76151 1.0000
P16 P 1 0.17921 0.23685 0.86908 1.0000
P17 P 1 0.86697 0.05069 0.70299 1.0000
P18 P 1 0.01634 0.15065 0.65712 1.0000
P19 P 1 0.86695 0.31609 0.70450 1.0000
P20 P 1 0.91609 0.02323 0.86842 1.0000
P21 P 1 0.91793 0.31406 0.86950 1.0000
P22 P 1 0.23429 0.35182 0.76138 1.0000
P23 P 1 0.23175 0.84631 0.76103 1.0000
P24 P 1 0.04889 0.37916 0.63741 1.0000
P25 P 1 0.04828 0.90770 0.63785 1.0000
P26 P 1 0.79380 0.19550 0.91514 1.0000
P27 P 1 0.25698 0.58516 0.24587 1.0000
P28 P 1 0.09838 0.61763 0.38965 1.0000
P29 P 1 0.89596 0.58075 0.19558 1.0000
P30 P 1 0.89623 0.75391 0.19360 1.0000
P31 P 1 0.14634 0.49237 0.14962 1.0000
P32 P 1 0.14837 0.73103 0.14972 1.0000
P33 P 1 0.91849 0.53895 0.35932 1.0000
P34 P 1 0.91680 0.78071 0.35617 1.0000
P35 P 1 0.24243 0.59702 0.75844 1.0000
P36 P 1 0.08869 0.63456 0.61294 1.0000
P37 P 1 0.87976 0.59076 0.80841 1.0000
P38 P 1 0.87705 0.76508 0.80402 1.0000
P39 P 1 0.13063 0.50071 0.85336 1.0000
P40 P 1 0.12584 0.74131 0.85124 1.0000
P41 P 1 0.90486 0.55509 0.64570 1.0000
P42 P 1 0.90560 0.79401 0.64008 1.0000
ZA1 ZA 1 0.03135 0.13630 0.19541 1.0000
ZA2 ZA 1 0.99587 0.15217 0.80188 1.0000
ZB1 ZB 1 0.15962 0.35183 0.30221 1.0000
ZB2 ZB 1 0.15905 0.86007 0.30429 1.0000
ZB3 ZB 1 0.14159 0.36549 0.69940 1.0000
ZB4 ZB 1 0.14002 0.87700 0.69944 1.0000
ZC1 ZC 1 0.03469 0.63506 0.25494 1.0000
ZC2 ZC 1 0.01936 0.64732 0.74677 1.0000
loop_
_topol_link.node_label_1
_topol_link.node_label_2
_topol_link.distance
_topol_link.site_symmetry_symop_1
_topol_link.site_symmetry_translation_1_x
_topol_link.site_symmetry_translation_1_y
_topol_link.site_symmetry_translation_1_z
_topol_link.site_symmetry_symop_2
_topol_link.site_symmetry_translation_2_x
_topol_link.site_symmetry_translation_2_y
_topol_link.site_symmetry_translation_2_z
_topol_link.type
_topol_link.multiplicity
_topol_link.voronoi_solidangle
P1 P7 2.2093 1 0 0 0 1 -1 1 0 V 1 0.00
P1 P10 2.2166 1 0 0 0 1 0 0 0 V 1 0.00
P1 P2 2.2387 1 0 0 0 1 0 1 0 V 1 0.00
P2 P3 2.2414 1 0 0 0 1 0 0 0 V 1 0.00
P2 P5 2.2648 1 0 0 0 1 0 0 0 V 1 0.00
P3 P8 2.2084 1 0 0 0 1 -1 0 0 V 1 0.00
P3 P9 2.2164 1 0 0 0 1 0 0 0 V 1 0.00
P4 P5 2.2300 1 0 0 0 1 1 0 0 V 1 0.00
P4 P7 2.2341 1 0 0 0 1 0 0 0 V 1 0.00
P4 P12 2.2366 1 0 0 0 1 1 -1 0 V 1 0.00
P5 P6 2.2273 1 0 0 0 1 -1 0 0 V 1 0.00
P6 P11 2.2300 1 0 0 0 1 1 0 0 V 1 0.00
P6 P8 2.2355 1 0 0 0 1 0 0 0 V 1 0.00
P7 P13 2.2559 1 0 0 0 1 0 0 0 V 1 0.00
P8 P13 2.2516 1 0 0 0 1 0 0 0 V 1 0.00
P9 P31 2.2445 1 0 0 0 1 0 0 0 V 1 0.00
P9 P11 2.2684 1 0 0 0 1 0 0 0 V 1 0.00
P10 P32 2.2485 1 0 0 0 1 0 0 0 V 1 0.00
P10 P12 2.2872 1 0 0 0 1 0 0 0 V 1 0.00
P11 P33 2.2591 1 0 0 0 1 -1 0 0 V 1 0.00
P12 P34 2.2476 1 0 0 0 1 -1 0 0 V 1 0.00
P13 P26 2.2022 1 0 0 0 1 0 0 -1 V 1 0.00
P14 P23 2.2230 1 0 0 0 1 0 0 0 V 1 0.00
P14 P20 2.2307 1 0 0 0 1 -1 1 0 V 1 0.00
P14 P15 2.2315 1 0 0 0 1 0 1 0 V 1 0.00
P15 P16 2.2319 1 0 0 0 1 0 0 0 V 1 0.00
P15 P18 2.2741 1 0 0 0 1 0 0 0 V 1 0.00
P16 P22 2.2221 1 0 0 0 1 0 0 0 V 1 0.00
P16 P21 2.2340 1 0 0 0 1 -1 0 0 V 1 0.00
P17 P25 2.2226 1 0 0 0 1 1 -1 0 V 1 0.00
P17 P18 2.2324 1 0 0 0 1 1 0 0 V 1 0.00
P17 P20 2.2399 1 0 0 0 1 0 0 0 V 1 0.00
P18 P19 2.2376 1 0 0 0 1 -1 0 0 V 1 0.00
P19 P24 2.2318 1 0 0 0 1 1 0 0 V 1 0.00
P19 P21 2.2363 1 0 0 0 1 0 0 0 V 1 0.00
P20 P26 2.2532 1 0 0 0 1 0 0 0 V 1 0.00
P21 P26 2.2572 1 0 0 0 1 0 0 0 V 1 0.00
P22 P39 2.2407 1 0 0 0 1 0 0 0 V 1 0.00
P22 P24 2.2887 1 0 0 0 1 0 0 0 V 1 0.00
P23 P40 2.2352 1 0 0 0 1 0 0 0 V 1 0.00
P23 P25 2.2715 1 0 0 0 1 0 0 0 V 1 0.00
P24 P41 2.2428 1 0 0 0 1 -1 0 0 V 1 0.00
P25 P42 2.2568 1 0 0 0 1 -1 0 0 V 1 0.00
P27 P32 2.2187 1 0 0 0 1 0 0 0 V 1 0.00
P27 P31 2.2242 1 0 0 0 1 0 0 0 V 1 0.00
P27 P28 2.3334 1 0 0 0 1 0 0 0 V 1 0.00
P28 P33 2.2235 1 0 0 0 1 -1 0 0 V 1 0.00
P28 P34 2.2590 1 0 0 0 1 -1 0 0 V 1 0.00
P29 P33 2.2235 1 0 0 0 1 0 0 0 V 1 0.00
P29 P31 2.2544 1 0 0 0 1 1 0 0 V 1 0.00
P29 P30 2.2614 1 0 0 0 1 0 0 0 V 1 0.00
P30 P34 2.2086 1 0 0 0 1 0 0 0 V 1 0.00
P30 P32 2.2617 1 0 0 0 1 1 0 0 V 1 0.00
P35 P39 2.2200 1 0 0 0 1 0 0 0 V 1 0.00
P35 P40 2.2220 1 0 0 0 1 0 0 0 V 1 0.00
P35 P36 2.3312 1 0 0 0 1 0 0 0 V 1 0.00
P36 P42 2.2259 1 0 0 0 1 -1 0 0 V 1 0.00
P36 P41 2.2568 1 0 0 0 1 -1 0 0 V 1 0.00
P37 P41 2.2097 1 0 0 0 1 0 0 0 V 1 0.00
P37 P39 2.2559 1 0 0 0 1 1 0 0 V 1 0.00
P37 P38 2.2679 1 0 0 0 1 0 0 0 V 1 0.00
P38 P42 2.2271 1 0 0 0 1 0 0 0 V 1 0.00
P38 P40 2.2481 1 0 0 0 1 1 0 0 V 1 0.00
ZA1 ZB1 3.6798 1 0 0 0 1 0 0 0 V 1 0.00
ZA1 ZB2 3.6802 1 0 0 0 1 0 -1 0 V 1 0.00
ZA1 ZA2 5.2261 1 0 0 0 1 -1 0 -1 V 1 0.00
ZA2 ZB4 3.6798 1 0 0 0 1 1 -1 0 V 1 0.00
ZA2 ZB3 3.6806 1 0 0 0 1 1 0 0 V 1 0.00
ZB1 ZC1 3.5419 1 0 0 0 1 0 0 0 V 1 0.00
ZB2 ZC1 3.5405 1 0 0 0 1 0 0 0 V 1 0.00
ZB3 ZC2 3.5461 1 0 0 0 1 0 0 0 V 1 0.00
ZB4 ZC2 3.5517 1 0 0 0 1 0 0 0 V 1 0.00
#End of data_13-TOPOS_P_GAP-RSS_0001P1

data_14-TOPOS_P_GAP-RSS_0002C2/m
_audit_creation_date                2020-03-27
_audit_creation_method              ToposPro
_chemical_formula_structural        'P_GAP-RSS_0002  C2/m'
_chemical_name_systematic
;
P_GAP-RSS_0002 P1 New:C2/m
;
_chemical_formula_sum               'P21 ZA1 ZB2 ZC1'
_citation_special_details
;
Wavelength = 0.71073.; Estimated standard deviations in the unit-cell
 dimensions: esd(a)=0.0000 esd(b)=0.0000 esd(c)=0.0000 esd(alfa)=0.00
0 esd(beta)=0.000 esd(gamma)=0.000.; TRMX 1.000 1.000 0.000 1.000 -1.
000 0.000 0.000 0.000 -1.000 mC 2; SPGR C2/m
;
_cell_length_a                      13.416
_cell_length_b                      12.9994
_cell_length_c                      13.8802
_cell_angle_alpha                   90
_cell_angle_beta                    109.93
_cell_angle_gamma                   90
_cell_volume                        2275.73
_cell_formula_units_Z               4
_symmetry_space_group_name_H-M      'C 2/m'
_symmetry_Int_Tables_number         12
_refine_ls_R_factor_all             0
loop_
_symmetry_equiv_pos_site_id
_symmetry_equiv_pos_as_xyz
1 x,y,z
2 -x,y,-z
3 -x,-y,-z
4 x,-y,z
5 1/2+x,1/2+y,z
6 1/2-x,1/2+y,-z
7 1/2-x,1/2-y,-z
8 1/2+x,1/2-y,z
loop_
_atom_site_label
_atom_site_type_symbol
_atom_site_symmetry_multiplicity
_atom_site_fract_x
_atom_site_fract_y
_atom_site_fract_z
_atom_site_occupancy
P1 P 8 0.98316 0.62751 0.71643 1.0000
P2 P 4 0.87729 0.50000 0.63492 1.0000
P3 P 8 0.78461 0.62625 0.81600 1.0000
P4 P 4 0.74324 0.50000 0.70111 1.0000
P5 P 8 0.95937 0.64482 0.86483 1.0000
P6 P 8 0.37224 0.75242 0.62958 1.0000
P7 P 8 0.23928 0.75214 0.69951 1.0000
P8 P 4 0.03855 0.50000 0.93995 1.0000
P9 P 4 0.21796 0.50000 0.67065 1.0000
P10 P 4 0.85288 0.00000 0.60172 1.0000
P11 P 8 0.94717 0.91129 0.84837 1.0000
P12 P 8 0.77063 0.88612 0.79556 1.0000
P13 P 8 0.96736 0.88639 0.69621 1.0000
ZA1 ZA 4 0.90148 0.50000 0.78561 1.0000
ZB1 ZB 8 0.30576 0.75228 0.66454 1.0000
ZC1 ZC 4 0.36765 0.50000 0.74408 1.0000
loop_
_topol_link.node_label_1
_topol_link.node_label_2
_topol_link.distance
_topol_link.site_symmetry_symop_1
_topol_link.site_symmetry_translation_1_x
_topol_link.site_symmetry_translation_1_y
_topol_link.site_symmetry_translation_1_z
_topol_link.site_symmetry_symop_2
_topol_link.site_symmetry_translation_2_x
_topol_link.site_symmetry_translation_2_y
_topol_link.site_symmetry_translation_2_z
_topol_link.type
_topol_link.multiplicity
_topol_link.voronoi_solidangle
P1 P5 2.2008 1 0 0 0 1 0 0 0 V 8 0.00
P1 P6 2.2093 1 0 0 0 8 0 1 0 V 8 0.00
P1 P2 2.2248 1 0 0 0 1 0 0 0 V 8 0.00
P2 P4 2.2813 1 0 0 0 1 0 0 0 V 4 0.00
P3 P7 2.1939 1 0 0 0 8 0 1 0 V 8 0.00
P3 P5 2.2207 1 0 0 0 1 0 0 0 V 8 0.00
P3 P4 2.2229 1 0 0 0 1 0 0 0 V 8 0.00
P5 P8 2.2371 1 0 0 0 1 1 0 0 V 8 0.00
P6 P13 2.2216 1 0 0 0 8 -1 1 0 V 8 0.00
P6 P7 2.3031 1 0 0 0 1 0 0 0 V 8 0.00
P7 P12 2.1914 1 0 0 0 8 -1 1 0 V 8 0.00
P8 P8 2.2415 1 0 0 0 2 0 0 2 V 2 0.00
P9 P12 2.2049 1 0 0 0 5 -1 -1 0 V 8 0.00
P9 P10 2.3178 1 0 0 0 5 -1 0 0 V 4 0.00
P10 P13 2.2107 1 0 0 0 4 0 1 0 V 8 0.00
P11 P13 2.2425 1 0 0 0 1 0 0 0 V 8 0.00
P11 P12 2.2518 1 0 0 0 1 0 0 0 V 8 0.00
P11 P11 2.3064 1 0 0 0 4 0 2 0 V 4 0.00
ZA1 ZB1 3.6567 1 0 0 0 5 0 -1 0 V 8 0.00
ZA1 ZA1 5.6287 1 0 0 0 2 2 0 2 V 2 0.00
ZB1 ZC1 3.4696 1 0 0 0 1 0 0 0 V 8 0.00
#End of data_14-TOPOS_P_GAP-RSS_0002C2/m

data_11-TOPOS_P_GAP-RSS_0028R3
_audit_creation_date                2020-03-27
_audit_creation_method              ToposPro
_chemical_formula_structural        'P_GAP-RSS_0028 R3'
_chemical_name_systematic
;
P_GAP-RSS_0028 P1 New:R3
;
_chemical_formula_sum               'P8 ZA1'
_citation_special_details
;
Wavelength = 0.71073.; Estimated standard deviations in the unit-cell
 dimensions: esd(a)=0.0000 esd(b)=0.0000 esd(c)=0.0000 esd(alfa)=0.00
0 esd(beta)=0.000 esd(gamma)=0.000.; TRMX 0.000 1.000 -1.000 1.000 -1
.000 0.000 -1.000 -1.000 -1.000 hR 6; SPGR R3
;
_cell_length_a                      11.579
_cell_length_b                      11.579
_cell_length_c                      16.5629
_cell_angle_alpha                   90
_cell_angle_beta                    90
_cell_angle_gamma                   120
_cell_volume                        1923.132
_cell_formula_units_Z               9
_symmetry_space_group_name_H-M      'R 3'
_symmetry_Int_Tables_number         146
_refine_ls_R_factor_all             0
loop_
_symmetry_equiv_pos_site_id
_symmetry_equiv_pos_as_xyz
1 x,y,z
2 -y,x-y,z
3 -x+y,-x,z
4 2/3+x,1/3+y,1/3+z
5 1/3+x,2/3+y,2/3+z
6 2/3-y,1/3+x-y,1/3+z
7 1/3-y,2/3+x-y,2/3+z
8 2/3-x+y,1/3-x,1/3+z
9 1/3-x+y,2/3-x,2/3+z
loop_
_atom_site_label
_atom_site_type_symbol
_atom_site_symmetry_multiplicity
_atom_site_fract_x
_atom_site_fract_y
_atom_site_fract_z
_atom_site_occupancy
P1 P 9 0.22551 0.94033 0.47994 1.0000
P2 P 9 0.85663 0.84604 0.17653 1.0000
P3 P 9 0.14486 0.15614 0.52011 1.0000
P4 P 9 0.43912 0.39223 0.47553 1.0000
P5 P 9 0.34503 0.07286 0.58426 1.0000
P6 P 9 0.33318 0.26627 0.58524 1.0000
P7 P 9 0.21350 0.09610 0.40854 1.0000
P8 P 9 0.43911 0.23123 0.40218 1.0000
ZA1 ZA 9 0.33295 0.16682 0.49571 1.0000
loop_
_topol_link.node_label_1
_topol_link.node_label_2
_topol_link.distance
_topol_link.site_symmetry_symop_1
_topol_link.site_symmetry_translation_1_x
_topol_link.site_symmetry_translation_1_y
_topol_link.site_symmetry_translation_1_z
_topol_link.site_symmetry_symop_2
_topol_link.site_symmetry_translation_2_x
_topol_link.site_symmetry_translation_2_y
_topol_link.site_symmetry_translation_2_z
_topol_link.type
_topol_link.multiplicity
_topol_link.voronoi_solidangle
P1 P7 2.2185 1 0 0 0 1 0 1 0 V 9 0.00
P1 P3 2.2632 1 0 0 0 3 0 1 0 V 9 0.00
P1 P5 2.2654 1 0 0 0 1 0 1 0 V 9 0.00
P2 P5 2.1805 1 0 0 0 5 0 0 -1 V 9 0.00
P2 P8 2.2532 1 0 0 0 5 0 0 -1 V 9 0.00
P2 P4 2.2658 1 0 0 0 7 1 0 -1 V 9 0.00
P3 P6 2.1827 1 0 0 0 1 0 0 0 V 9 0.00
P3 P7 2.2544 1 0 0 0 1 0 0 0 V 9 0.00
P4 P8 2.2251 1 0 0 0 1 0 0 0 V 9 0.00
P4 P6 2.2682 1 0 0 0 1 0 0 0 V 9 0.00
P5 P6 2.3112 1 0 0 0 1 0 0 0 V 9 0.00
P7 P8 2.2795 1 0 0 0 1 0 0 0 V 9 0.00
ZA1 ZA1 5.7829 1 0 0 0 2 0 0 0 V 9 0.00
ZA1 ZA1 5.7961 1 0 0 0 2 1 0 0 V 9 0.00
#End of data_11-TOPOS_P_GAP-RSS_0028R3

data_12-TOPOS_P_GAP-RSS_0043P-421c
_audit_creation_date                2020-03-27
_audit_creation_method              ToposPro
_chemical_formula_structural        'P_GAP-RSS_0043 P-421c'
_chemical_name_systematic
;
P_GAP-RSS_0043 P1 New:P-421c
;
_chemical_formula_sum               'P8 ZA1'
_citation_special_details
;
Wavelength = 0.71073.; Estimated standard deviations in the unit-cell
 dimensions: esd(a)=0.0000 esd(b)=0.0000 esd(c)=0.0000 esd(alfa)=0.00
0 esd(beta)=0.000 esd(gamma)=0.000.; TRMX -1.000 0.000 0.000 0.000 1.
000 0.000 0.000 0.000 -0.500 tP 5; SPGR P-421c
;
_cell_length_a                      5.7862
_cell_length_b                      5.7862
_cell_length_c                      10.7972
_cell_angle_alpha                   90
_cell_angle_beta                    90
_cell_angle_gamma                   90
_cell_volume                        361.4915
_cell_formula_units_Z               2
_symmetry_space_group_name_H-M      'P -4 21 c'
_symmetry_Int_Tables_number         114
_refine_ls_R_factor_all             0
loop_
_symmetry_equiv_pos_site_id
_symmetry_equiv_pos_as_xyz
1 x,y,z
2 -x,-y,z
3 1/2+x,1/2-y,1/2-z
4 1/2-x,1/2+y,1/2-z
5 1/2+y,1/2+x,1/2+z
6 1/2-y,1/2-x,1/2+z
7 -y,x,-z
8 y,-x,-z
loop_
_atom_site_label
_atom_site_type_symbol
_atom_site_symmetry_multiplicity
_atom_site_fract_x
_atom_site_fract_y
_atom_site_fract_z
_atom_site_occupancy
P1 P 8 0.85099 0.62582 0.97419 1.0000
P2 P 8 0.61776 0.65500 0.14171 1.0000
ZA1 ZA 2 0.50000 0.50000 0.00000 1.0000
loop_
_topol_link.node_label_1
_topol_link.node_label_2
_topol_link.distance
_topol_link.site_symmetry_symop_1
_topol_link.site_symmetry_translation_1_x
_topol_link.site_symmetry_translation_1_y
_topol_link.site_symmetry_translation_1_z
_topol_link.site_symmetry_symop_2
_topol_link.site_symmetry_translation_2_x
_topol_link.site_symmetry_translation_2_y
_topol_link.site_symmetry_translation_2_z
_topol_link.type
_topol_link.multiplicity
_topol_link.voronoi_solidangle
P1 P2 2.1996 1 0 0 0 8 0 1 1 V 8 0.00
P1 P1 2.2569 1 0 0 0 2 2 1 0 V 4 0.00
P1 P2 2.2630 1 0 0 0 1 0 0 1 V 8 0.00
P2 P2 2.2527 1 0 0 0 2 1 1 0 V 4 0.00
ZA1 ZA1 5.7862 1 0 0 0 1 0 1 0 V 4 0.00
#End of data_12-TOPOS_P_GAP-RSS_0043P-421c

data_15-TOPOS_P_GAP-RSS_0046Ama2
_audit_creation_date                2020-03-27
_audit_creation_method              ToposPro
_chemical_formula_structural        'P_GAP-RSS_0046 Ama2'
_chemical_name_systematic
;
P_GAP-RSS_0046 P1 New:Ama2
;
_chemical_formula_sum               'P8 ZA1'
_citation_special_details
;
Wavelength = 0.71073.; Estimated standard deviations in the unit-cell
 dimensions: esd(a)=0.0000 esd(b)=0.0000 esd(c)=0.0000 esd(alfa)=0.00
0 esd(beta)=0.000 esd(gamma)=0.000.; TRMX 0.000 0.000 1.000 -1.000 -2
.000 0.000 1.000 0.000 0.000 oA 3; SPGR Ama2
;
_cell_length_a                      12.011
_cell_length_b                      26.4685
_cell_length_c                      5.7966
_cell_angle_alpha                   90
_cell_angle_beta                    90
_cell_angle_gamma                   90
_cell_volume                        1842.815
_cell_formula_units_Z               8
_symmetry_space_group_name_H-M      'A m a 2'
_symmetry_Int_Tables_number         40
_refine_ls_R_factor_all             0
loop_
_symmetry_equiv_pos_site_id
_symmetry_equiv_pos_as_xyz
1 x,y,z
2 -x,-y,z
3 1/2-x,y,z
4 1/2+x,-y,z
5 x,1/2+y,1/2+z
6 -x,1/2-y,1/2+z
7 1/2-x,1/2+y,1/2+z
8 1/2+x,1/2-y,1/2+z
loop_
_atom_site_label
_atom_site_type_symbol
_atom_site_symmetry_multiplicity
_atom_site_fract_x
_atom_site_fract_y
_atom_site_fract_z
_atom_site_occupancy
P1 P 8 0.44169 0.88006 0.13722 1.0000
P2 P 8 0.65650 0.84168 0.93345 1.0000
P3 P 8 0.34376 0.86163 0.62999 1.0000
P4 P 8 0.57011 0.87299 0.42700 1.0000
P5 P 8 0.57398 0.91845 0.94268 1.0000
P6 P 8 0.46778 0.92623 0.62610 1.0000
P7 P 8 0.41157 0.81266 0.89609 1.0000
P8 P 8 0.56125 0.80407 0.66347 1.0000
ZA1 ZA 8 0.50333 0.86472 0.78200 1.0000
loop_
_topol_link.node_label_1
_topol_link.node_label_2
_topol_link.distance
_topol_link.site_symmetry_symop_1
_topol_link.site_symmetry_translation_1_x
_topol_link.site_symmetry_translation_1_y
_topol_link.site_symmetry_translation_1_z
_topol_link.site_symmetry_symop_2
_topol_link.site_symmetry_translation_2_x
_topol_link.site_symmetry_translation_2_y
_topol_link.site_symmetry_translation_2_z
_topol_link.type
_topol_link.multiplicity
_topol_link.voronoi_solidangle
P1 P5 2.1975 1 0 0 0 1 0 0 -1 V 8 0.00
P1 P4 2.2882 1 0 0 0 1 0 0 0 V 8 0.00
P1 P7 2.2950 1 0 0 0 1 0 0 -1 V 8 0.00
P2 P8 2.1792 1 0 0 0 1 0 0 0 V 8 0.00
P2 P2 2.2461 1 0 0 0 3 1 0 0 V 4 0.00
P2 P5 2.2615 1 0 0 0 1 0 0 0 V 8 0.00
P3 P7 2.1732 1 0 0 0 1 0 0 0 V 8 0.00
P3 P3 2.2523 1 0 0 0 3 0 0 0 V 4 0.00
P3 P6 2.2678 1 0 0 0 1 0 0 0 V 8 0.00
P4 P6 2.1974 1 0 0 0 1 0 0 0 V 8 0.00
P4 P8 2.2843 1 0 0 0 1 0 0 0 V 8 0.00
P5 P6 2.2443 1 0 0 0 1 0 0 0 V 8 0.00
P7 P8 2.2588 1 0 0 0 1 0 0 0 V 8 0.00
ZA1 ZA1 5.7966 1 0 0 0 1 0 0 -1 V 8 0.00
ZA1 ZA1 5.9255 1 0 0 0 3 1 0 0 V 4 0.00
ZA1 ZA1 6.0855 1 0 0 0 3 0 0 0 V 4 0.00
#End of data_15-TOPOS_P_GAP-RSS_0046Ama2

data_18-TOPOS_P_GAP-RSS_0050P-421m
_audit_creation_date                2020-03-27
_audit_creation_method              ToposPro
_chemical_formula_structural        'P_GAP-RSS_0050 P-421m'
_chemical_name_systematic
;
P_GAP-RSS_0050 P1 New:P-421m
;
_chemical_formula_sum               'P8 ZA1'
_citation_special_details
;
Wavelength = 0.71073.; Estimated standard deviations in the unit-cell
 dimensions: esd(a)=0.0000 esd(b)=0.0000 esd(c)=0.0000 esd(alfa)=0.00
0 esd(beta)=0.000 esd(gamma)=0.000.; TRMX 0.000 -0.500 -0.500 0.000 -
0.500 0.500 -1.000 0.000 0.000 tP 5; SPGR P-421m
;
_cell_length_a                      8.2126
_cell_length_b                      8.2126
_cell_length_c                      6.2766
_cell_angle_alpha                   90
_cell_angle_beta                    90
_cell_angle_gamma                   90
_cell_volume                        423.3365
_cell_formula_units_Z               2
_symmetry_space_group_name_H-M      'P -4 21 m'
_symmetry_Int_Tables_number         113
_refine_ls_R_factor_all             0
loop_
_symmetry_equiv_pos_site_id
_symmetry_equiv_pos_as_xyz
1 x,y,z
2 -x,-y,z
3 1/2+x,1/2-y,-z
4 1/2-x,1/2+y,-z
5 1/2+y,1/2+x,z
6 1/2-y,1/2-x,z
7 -y,x,-z
8 y,-x,-z
loop_
_atom_site_label
_atom_site_type_symbol
_atom_site_symmetry_multiplicity
_atom_site_fract_x
_atom_site_fract_y
_atom_site_fract_z
_atom_site_occupancy
P1 P 8 0.24395 0.45346 0.05655 1.0000
P2 P 8 0.36891 0.54778 0.75899 1.0000
ZA1 ZA 2 0.50000 0.50000 0.00000 1.0000
loop_
_topol_link.node_label_1
_topol_link.node_label_2
_topol_link.distance
_topol_link.site_symmetry_symop_1
_topol_link.site_symmetry_translation_1_x
_topol_link.site_symmetry_translation_1_y
_topol_link.site_symmetry_translation_1_z
_topol_link.site_symmetry_symop_2
_topol_link.site_symmetry_translation_2_x
_topol_link.site_symmetry_translation_2_y
_topol_link.site_symmetry_translation_2_z
_topol_link.type
_topol_link.multiplicity
_topol_link.voronoi_solidangle
P1 P2 2.1790 1 0 0 0 7 1 0 1 V 8 0.00
P1 P2 2.2675 1 0 0 0 1 0 0 -1 V 8 0.00
P1 P1 2.2928 1 0 0 0 6 0 0 0 V 4 0.00
P2 P2 2.2917 1 0 0 0 2 1 1 0 V 4 0.00
ZA1 ZA1 5.8072 1 0 0 0 3 -1 1 0 V 4 0.00
#End of data_18-TOPOS_P_GAP-RSS_0050P-421m

data_19-TOPOS_P_GAP-RSS_0051I41
_audit_creation_date                2020-03-27
_audit_creation_method              ToposPro
_chemical_formula_structural        'P_GAP-RSS_0051 I41'
_chemical_name_systematic
;
P_GAP-RSS_0051 P1 New:I41
;
_chemical_formula_sum               'P8 ZA1'
_citation_special_details
;
Wavelength = 0.71073.; Estimated standard deviations in the unit-cell
 dimensions: esd(a)=0.0000 esd(b)=0.0000 esd(c)=0.0000 esd(alfa)=0.00
0 esd(beta)=0.000 esd(gamma)=0.000.; TRMX -1.000 1.000 1.000 0.000 -1
.000 1.000 1.000 0.000 0.000 tI 4; SPGR I41
;
_cell_length_a                      15.0606
_cell_length_b                      15.0606
_cell_length_c                      6.7884
_cell_angle_alpha                   90
_cell_angle_beta                    90
_cell_angle_gamma                   90
_cell_volume                        1539.756
_cell_formula_units_Z               8
_symmetry_space_group_name_H-M      'I 41'
_symmetry_Int_Tables_number         80
_refine_ls_R_factor_all             0
loop_
_symmetry_equiv_pos_site_id
_symmetry_equiv_pos_as_xyz
1 x,y,z
2 -x,-y,z
3 -y,1/2+x,1/4+z
4 y,1/2-x,1/4+z
5 1/2+x,1/2+y,1/2+z
6 1/2-x,1/2-y,1/2+z
7 1/2-y,x,3/4+z
8 1/2+y,-x,3/4+z
loop_
_atom_site_label
_atom_site_type_symbol
_atom_site_symmetry_multiplicity
_atom_site_fract_x
_atom_site_fract_y
_atom_site_fract_z
_atom_site_occupancy
P1 P 8 0.95366 0.14213 0.33745 1.0000
P2 P 8 0.11997 0.16780 0.62352 1.0000
P3 P 8 0.86561 0.30627 0.53857 1.0000
P4 P 8 0.04893 0.36497 0.67531 1.0000
P5 P 8 0.97927 0.13390 0.66744 1.0000
P6 P 8 0.94614 0.26749 0.79391 1.0000
P7 P 8 0.96663 0.28646 0.29583 1.0000
P8 P 8 0.10388 0.29006 0.42899 1.0000
ZA1 ZA 8 0.99801 0.24488 0.54513 1.0000
loop_
_topol_link.node_label_1
_topol_link.node_label_2
_topol_link.distance
_topol_link.site_symmetry_symop_1
_topol_link.site_symmetry_translation_1_x
_topol_link.site_symmetry_translation_1_y
_topol_link.site_symmetry_translation_1_z
_topol_link.site_symmetry_symop_2
_topol_link.site_symmetry_translation_2_x
_topol_link.site_symmetry_translation_2_y
_topol_link.site_symmetry_translation_2_z
_topol_link.type
_topol_link.multiplicity
_topol_link.voronoi_solidangle
P1 P7 2.2007 1 0 0 0 1 0 0 0 V 8 0.00
P1 P3 2.2475 1 0 0 0 8 0 1 -1 V 8 0.00
P1 P5 2.2764 1 0 0 0 1 0 0 0 V 8 0.00
P2 P5 2.2000 1 0 0 0 1 -1 0 0 V 8 0.00
P2 P4 2.2510 1 0 0 0 7 0 0 -1 V 8 0.00
P2 P8 2.2788 1 0 0 0 1 0 0 0 V 8 0.00
P3 P6 2.1947 1 0 0 0 1 0 0 0 V 8 0.00
P3 P7 2.2625 1 0 0 0 1 0 0 0 V 8 0.00
P4 P8 2.1803 1 0 0 0 1 0 0 0 V 8 0.00
P4 P6 2.2804 1 0 0 0 1 -1 0 0 V 8 0.00
P5 P6 2.2436 1 0 0 0 1 0 0 0 V 8 0.00
P7 P8 2.2567 1 0 0 0 1 1 0 0 V 8 0.00
ZA1 ZA1 5.5494 1 0 0 0 3 1 -1 0 V 8 0.00
ZA1 ZA1 5.6301 1 0 0 0 7 1 -1 -1 V 8 0.00
#End of data_19-TOPOS_P_GAP-RSS_0051I41

data_16-TOPOS_P_GAP-RSS_0055Pmc21
_audit_creation_date                2020-03-27
_audit_creation_method              ToposPro
_chemical_formula_structural        'P_GAP-RSS_0055 Pmc21'
_chemical_name_systematic
;
P_GAP-RSS_0055 P1 New:Pmc21
;
_chemical_formula_sum               'P8 ZA1'
_citation_special_details
;
Wavelength = 0.71073.; Estimated standard deviations in the unit-cell
 dimensions: esd(a)=0.0000 esd(b)=0.0000 esd(c)=0.0000 esd(alfa)=0.00
0 esd(beta)=0.000 esd(gamma)=0.000.; TRMX 0.000 -0.500 0.000 0.000 0.
000 -1.000 1.000 0.000 0.000 oP 3; SPGR Pmc21
;
_cell_length_a                      5.2936
_cell_length_b                      14.1086
_cell_length_c                      6.2489
_cell_angle_alpha                   90
_cell_angle_beta                    90
_cell_angle_gamma                   90
_cell_volume                        466.7009
_cell_formula_units_Z               2
_symmetry_space_group_name_H-M      'P m c 21'
_symmetry_Int_Tables_number         26
_refine_ls_R_factor_all             0
loop_
_symmetry_equiv_pos_site_id
_symmetry_equiv_pos_as_xyz
1 x,y,z
2 -x,-y,1/2+z
3 -x,y,z
4 x,-y,1/2+z
loop_
_atom_site_label
_atom_site_type_symbol
_atom_site_symmetry_multiplicity
_atom_site_fract_x
_atom_site_fract_y
_atom_site_fract_z
_atom_site_occupancy
P1 P 4 0.28241 0.12434 0.34141 1.0000
P2 P 4 0.28547 0.26269 0.94837 1.0000
P3 P 2 0.00000 0.05683 0.12647 1.0000
P4 P 2 0.00000 0.15809 0.84764 1.0000
P5 P 4 0.20878 0.27271 0.28838 1.0000
ZA1 ZA 2 0.00000 0.19180 0.14130 1.0000
loop_
_topol_link.node_label_1
_topol_link.node_label_2
_topol_link.distance
_topol_link.site_symmetry_symop_1
_topol_link.site_symmetry_translation_1_x
_topol_link.site_symmetry_translation_1_y
_topol_link.site_symmetry_translation_1_z
_topol_link.site_symmetry_symop_2
_topol_link.site_symmetry_translation_2_x
_topol_link.site_symmetry_translation_2_y
_topol_link.site_symmetry_translation_2_z
_topol_link.type
_topol_link.multiplicity
_topol_link.voronoi_solidangle
P1 P5 2.1549 1 0 0 0 1 0 0 0 V 4 0.00
P1 P3 2.2240 1 0 0 0 1 0 0 0 V 4 0.00
P1 P1 2.3037 1 0 0 0 3 1 0 0 V 2 0.00
P2 P5 2.1677 1 0 0 0 1 0 0 1 V 4 0.00
P2 P4 2.2040 1 0 0 0 1 0 0 0 V 4 0.00
P2 P2 2.2713 1 0 0 0 3 1 0 0 V 2 0.00
P3 P4 2.2532 1 0 0 0 1 0 0 -1 V 2 0.00
P5 P5 2.2104 1 0 0 0 3 0 0 0 V 2 0.00
ZA1 ZA1 5.2936 1 0 0 0 1 -1 0 0 V 2 0.00
#End of data_16-TOPOS_P_GAP-RSS_0055Pmc21

data_17-TOPOS_P_GAP-RSS_0073R32
_audit_creation_date                2020-03-27
_audit_creation_method              ToposPro
_chemical_formula_structural        'P_GAP-RSS_0073 R32'
_chemical_name_systematic
;
P_GAP-RSS_0073 P1 New:R32
;
_chemical_formula_sum               'P8 ZA1'
_citation_special_details
;
Wavelength = 0.71073.; Estimated standard deviations in the unit-cell
 dimensions: esd(a)=0.0000 esd(b)=0.0000 esd(c)=0.0000 esd(alfa)=0.00
0 esd(beta)=0.000 esd(gamma)=0.000.; TRMX 0.000 -1.000 1.000 1.000 2.
000 1.000 -1.000 0.000 0.000 hR 13; SPGR R32
;
_cell_length_a                      21.9311
_cell_length_b                      21.9311
_cell_length_c                      8.4741
_cell_angle_alpha                   90
_cell_angle_beta                    90
_cell_angle_gamma                   120
_cell_volume                        3529.759
_cell_formula_units_Z               18
_symmetry_space_group_name_H-M      'R 3 2'
_symmetry_Int_Tables_number         155
_refine_ls_R_factor_all             0
loop_
_symmetry_equiv_pos_site_id
_symmetry_equiv_pos_as_xyz
1 x,y,z
2 -y,x-y,z
3 -x+y,-x,z
4 x-y,-y,-z
5 -x,-x+y,-z
6 y,x,-z
7 2/3+x,1/3+y,1/3+z
8 1/3+x,2/3+y,2/3+z
9 2/3-y,1/3+x-y,1/3+z
10 1/3-y,2/3+x-y,2/3+z
11 2/3-x+y,1/3-x,1/3+z
12 1/3-x+y,2/3-x,2/3+z
13 2/3+x-y,1/3-y,1/3-z
14 1/3+x-y,2/3-y,2/3-z
15 2/3-x,1/3-x+y,1/3-z
16 1/3-x,2/3-x+y,2/3-z
17 2/3+y,1/3+x,1/3-z
18 1/3+y,2/3+x,2/3-z
loop_
_atom_site_label
_atom_site_type_symbol
_atom_site_symmetry_multiplicity
_atom_site_fract_x
_atom_site_fract_y
_atom_site_fract_z
_atom_site_occupancy
P1 P 18 0.13051 0.74692 0.76595 1.0000
P2 P 18 0.49100 0.53010 0.21098 1.0000
P3 P 18 0.23658 0.71352 0.58326 1.0000
P4 P 18 0.58887 0.47729 0.98914 1.0000
P5 P 18 0.09329 0.74704 0.52182 1.0000
P6 P 18 0.16173 0.70988 0.39930 1.0000
P7 P 18 0.58064 0.47042 0.39712 1.0000
P8 P 18 0.59884 0.54713 0.19394 1.0000
ZA1 ZA 18 0.19352 0.78445 0.54936 1.0000
loop_
_topol_link.node_label_1
_topol_link.node_label_2
_topol_link.distance
_topol_link.site_symmetry_symop_1
_topol_link.site_symmetry_translation_1_x
_topol_link.site_symmetry_translation_1_y
_topol_link.site_symmetry_translation_1_z
_topol_link.site_symmetry_symop_2
_topol_link.site_symmetry_translation_2_x
_topol_link.site_symmetry_translation_2_y
_topol_link.site_symmetry_translation_2_z
_topol_link.type
_topol_link.multiplicity
_topol_link.voronoi_solidangle
P1 P5 2.2245 1 0 0 0 1 0 0 0 V 18 0.00
P1 P1 2.2246 1 0 0 0 18 -1 0 1 V 9 0.00
P1 P7 2.2389 1 0 0 0 7 -1 0 0 V 18 0.00
P2 P8 2.2069 1 0 0 0 1 0 0 0 V 18 0.00
P2 P5 2.2230 1 0 0 0 8 0 -1 -1 V 18 0.00
P2 P4 2.2394 1 0 0 0 6 0 0 1 V 18 0.00
P3 P6 2.2361 1 0 0 0 1 0 0 0 V 18 0.00
P3 P7 2.2498 1 0 0 0 7 -1 0 0 V 18 0.00
P3 P3 2.2728 1 0 0 0 13 0 1 1 V 9 0.00
P4 P6 2.2344 1 0 0 0 8 0 -1 0 V 18 0.00
P4 P8 2.2519 1 0 0 0 1 0 0 1 V 18 0.00
P5 P6 2.2843 1 0 0 0 1 0 0 0 V 18 0.00
P7 P8 2.2984 1 0 0 0 1 0 0 0 V 18 0.00
ZA1 ZA1 4.6561 1 0 0 0 18 -1 0 0 V 9 0.00
ZA1 ZA1 4.8961 1 0 0 0 13 0 1 1 V 9 0.00
ZA1 ZA1 5.6070 1 0 0 0 18 -1 0 1 V 9 0.00
#End of data_17-TOPOS_P_GAP-RSS_0073R32

data_10-TOPOS_P_GAP-RSS_0075P6122
_audit_creation_date                2020-03-27
_audit_creation_method              ToposPro
_chemical_formula_structural        'P_GAP-RSS_0075 P6122'
_chemical_name_systematic
;
P_GAP-RSS_0075 P1 New:P6122
;
_chemical_formula_sum               'P8 ZA1'
_citation_special_details
;
Wavelength = 0.71073.; Estimated standard deviations in the unit-cell
 dimensions: esd(a)=0.0000 esd(b)=0.0000 esd(c)=0.0000 esd(alfa)=0.00
0 esd(beta)=0.000 esd(gamma)=0.000.; TRMX 0.000 -1.000 0.000 1.000 1.
000 0.000 0.000 0.000 1.000 hP 10; SPGR P6122
;
_cell_length_a                      7.3015
_cell_length_b                      7.3015
_cell_length_c                      23.8654
_cell_angle_alpha                   90
_cell_angle_beta                    90
_cell_angle_gamma                   120
_cell_volume                        1101.853
_cell_formula_units_Z               6
_symmetry_space_group_name_H-M      'P 61 2 2'
_symmetry_Int_Tables_number         178
_refine_ls_R_factor_all             0
loop_
_symmetry_equiv_pos_site_id
_symmetry_equiv_pos_as_xyz
1 x,y,z
2 -x,-y,1/2+z
3 -y,x-y,1/3+z
4 -x+y,-x,2/3+z
5 x-y,x,1/6+z
6 y,-x+y,5/6+z
7 x-y,-y,-z
8 -x,-x+y,2/3-z
9 y,x,1/3-z
10 -y,-x,5/6-z
11 x,x-y,1/6-z
12 -x+y,y,1/2-z
loop_
_atom_site_label
_atom_site_type_symbol
_atom_site_symmetry_multiplicity
_atom_site_fract_x
_atom_site_fract_y
_atom_site_fract_z
_atom_site_occupancy
P1 P 12 0.64821 0.49330 0.32884 1.0000
P2 P 12 0.06329 0.62867 0.24383 1.0000
P3 P 12 0.87154 0.37070 0.30088 1.0000
P4 P 12 0.87640 0.79167 0.36883 1.0000
ZA1 ZA 6 0.00000 0.63866 0.33333 1.0000
loop_
_topol_link.node_label_1
_topol_link.node_label_2
_topol_link.distance
_topol_link.site_symmetry_symop_1
_topol_link.site_symmetry_translation_1_x
_topol_link.site_symmetry_translation_1_y
_topol_link.site_symmetry_translation_1_z
_topol_link.site_symmetry_symop_2
_topol_link.site_symmetry_translation_2_x
_topol_link.site_symmetry_translation_2_y
_topol_link.site_symmetry_translation_2_z
_topol_link.type
_topol_link.multiplicity
_topol_link.voronoi_solidangle
P1 P4 2.1916 1 0 0 0 1 0 0 0 V 12 0.00
P1 P2 2.2245 1 0 0 0 12 0 0 0 V 12 0.00
P1 P3 2.3163 1 0 0 0 1 0 0 0 V 12 0.00
P2 P3 2.1736 1 0 0 0 1 -1 0 0 V 12 0.00
P2 P4 2.3049 1 0 0 0 8 1 1 0 V 12 0.00
P3 P3 2.2447 1 0 0 0 8 2 1 0 V 6 0.00
P4 P4 2.3052 1 0 0 0 8 2 1 0 V 6 0.00
ZA1 ZA1 4.7730 1 0 0 0 6 -1 0 -1 V 6 0.00
#End of data_10-TOPOS_P_GAP-RSS_0075P6122

data_3-TOPOS_P_GAP-RSS_0082P3112
_audit_creation_date                2020-03-27
_audit_creation_method              ToposPro
_chemical_formula_structural        'P_GAP-RSS_0082 P3112'
_chemical_name_systematic
;
P_GAP-RSS_0082 P1 New:P3112
;
_chemical_formula_sum               'P8 ZA1'
_citation_special_details
;
Wavelength = 0.71073.; Estimated standard deviations in the unit-cell
 dimensions: esd(a)=0.0000 esd(b)=0.0000 esd(c)=0.0000 esd(alfa)=0.00
0 esd(beta)=0.000 esd(gamma)=0.000.; TRMX -1.000 0.000 0.000 0.000 -1
.000 0.000 0.000 0.000 1.000 hP 8; SPGR P3112
;
_cell_length_a                      7.302
_cell_length_b                      7.302
_cell_length_c                      24.6269
_cell_angle_alpha                   90
_cell_angle_beta                    90
_cell_angle_gamma                   120
_cell_volume                        1137.166
_cell_formula_units_Z               6
_symmetry_space_group_name_H-M      'P 31 1 2'
_symmetry_Int_Tables_number         151
_refine_ls_R_factor_all             0
loop_
_symmetry_equiv_pos_site_id
_symmetry_equiv_pos_as_xyz
1 x,y,z
2 -y,x-y,1/3+z
3 -x+y,-x,2/3+z
4 -y,-x,2/3-z
5 x,x-y,-z
6 -x+y,y,1/3-z
loop_
_atom_site_label
_atom_site_type_symbol
_atom_site_symmetry_multiplicity
_atom_site_fract_x
_atom_site_fract_y
_atom_site_fract_z
_atom_site_occupancy
P1 P 6 0.00419 0.03160 0.78821 1.0000
P2 P 6 0.17603 0.04143 0.66984 1.0000
P3 P 6 0.46171 0.22986 0.83000 1.0000
P4 P 6 0.64164 0.34272 0.71105 1.0000
P5 P 6 0.14941 0.86330 0.74580 1.0000
P6 P 6 0.50497 0.05000 0.76321 1.0000
P7 P 6 0.27572 0.35881 0.78891 1.0000
P8 P 6 0.36356 0.37660 0.69975 1.0000
ZA1 ZA 6 0.32215 0.16179 0.74960 1.0000
loop_
_topol_link.node_label_1
_topol_link.node_label_2
_topol_link.distance
_topol_link.site_symmetry_symop_1
_topol_link.site_symmetry_translation_1_x
_topol_link.site_symmetry_translation_1_y
_topol_link.site_symmetry_translation_1_z
_topol_link.site_symmetry_symop_2
_topol_link.site_symmetry_translation_2_x
_topol_link.site_symmetry_translation_2_y
_topol_link.site_symmetry_translation_2_z
_topol_link.type
_topol_link.multiplicity
_topol_link.voronoi_solidangle
P1 P7 2.2142 1 0 0 0 1 0 0 0 V 6 0.00
P1 P1 2.2378 1 0 0 0 4 0 0 1 V 3 0.00
P1 P5 2.2425 1 0 0 0 1 0 -1 0 V 6 0.00
P2 P5 2.2307 1 0 0 0 1 0 -1 0 V 6 0.00
P2 P8 2.2486 1 0 0 0 1 0 0 0 V 6 0.00
P2 P2 2.2736 1 0 0 0 6 0 0 1 V 3 0.00
P3 P6 2.2237 1 0 0 0 1 0 0 0 V 6 0.00
P3 P7 2.2436 1 0 0 0 1 0 0 0 V 6 0.00
P3 P3 2.2581 1 0 0 0 4 1 1 1 V 3 0.00
P4 P8 2.1827 1 0 0 0 1 0 0 0 V 6 0.00
P4 P4 2.2287 1 0 0 0 6 1 0 1 V 3 0.00
P4 P6 2.2542 1 0 0 0 1 0 0 0 V 6 0.00
P5 P6 2.2899 1 0 0 0 1 0 1 0 V 6 0.00
P7 P8 2.2729 1 0 0 0 1 0 0 0 V 6 0.00
ZA1 ZA1 5.3942 1 0 0 0 6 0 0 1 V 3 0.00
ZA1 ZA1 5.4312 1 0 0 0 4 0 0 1 V 3 0.00
ZA1 ZA1 5.5644 1 0 0 0 6 1 0 1 V 3 0.00
ZA1 ZA1 5.5866 1 0 0 0 4 1 1 1 V 3 0.00
#End of data_3-TOPOS_P_GAP-RSS_0082P3112

data_4-TOPOS_P_GAP-RSS_0088P6
_audit_creation_date                2020-03-27
_audit_creation_method              ToposPro
_chemical_formula_structural        'P_GAP-RSS_0088 P6'
_chemical_name_systematic
;
P_GAP-RSS_0088 P1 New:P6
;
_chemical_formula_sum               'P8 ZA1'
_citation_special_details
;
Wavelength = 0.71073.; Estimated standard deviations in the unit-cell
 dimensions: esd(a)=0.0000 esd(b)=0.0000 esd(c)=0.0000 esd(alfa)=0.00
0 esd(beta)=0.000 esd(gamma)=0.000.; TRMX 0.000 -1.000 0.000 0.000 0.
000 -1.000 1.000 0.000 0.000 hP 9; SPGR P6
;
_cell_length_a                      15.6791
_cell_length_b                      15.6791
_cell_length_c                      5.8411
_cell_angle_alpha                   90
_cell_angle_beta                    90
_cell_angle_gamma                   120
_cell_volume                        1243.562
_cell_formula_units_Z               6
_symmetry_space_group_name_H-M      'P 6'
_symmetry_Int_Tables_number         168
_refine_ls_R_factor_all             0
loop_
_symmetry_equiv_pos_site_id
_symmetry_equiv_pos_as_xyz
1 x,y,z
2 -x,-y,z
3 -y,x-y,z
4 -x+y,-x,z
5 x-y,x,z
6 y,-x+y,z
loop_
_atom_site_label
_atom_site_type_symbol
_atom_site_symmetry_multiplicity
_atom_site_fract_x
_atom_site_fract_y
_atom_site_fract_z
_atom_site_occupancy
P1 P 6 0.19655 0.82526 0.80734 1.0000
P2 P 6 0.37627 0.01317 0.57157 1.0000
P3 P 6 0.14077 0.72291 0.32926 1.0000
P4 P 6 0.28219 0.93011 0.09657 1.0000
P5 P 6 0.21343 0.95281 0.61327 1.0000
P6 P 6 0.14390 0.86753 0.29094 1.0000
P7 P 6 0.26907 0.76975 0.56620 1.0000
P8 P 6 0.37324 0.89767 0.33902 1.0000
ZA1 ZA 6 0.24943 0.87240 0.45177 1.0000
loop_
_topol_link.node_label_1
_topol_link.node_label_2
_topol_link.distance
_topol_link.site_symmetry_symop_1
_topol_link.site_symmetry_translation_1_x
_topol_link.site_symmetry_translation_1_y
_topol_link.site_symmetry_translation_1_z
_topol_link.site_symmetry_symop_2
_topol_link.site_symmetry_translation_2_x
_topol_link.site_symmetry_translation_2_y
_topol_link.site_symmetry_translation_2_z
_topol_link.type
_topol_link.multiplicity
_topol_link.voronoi_solidangle
P1 P5 2.1966 1 0 0 0 1 0 0 0 V 6 0.00
P1 P7 2.2414 1 0 0 0 1 0 0 0 V 6 0.00
P1 P4 2.2699 1 0 0 0 1 0 0 1 V 6 0.00
P2 P8 2.2452 1 0 0 0 1 0 -1 0 V 6 0.00
P2 P5 2.2489 1 0 0 0 1 0 -1 0 V 6 0.00
P2 P3 2.2642 1 0 0 0 5 1 0 0 V 6 0.00
P3 P7 2.2414 1 0 0 0 1 0 0 0 V 6 0.00
P3 P6 2.2545 1 0 0 0 1 0 0 0 V 6 0.00
P4 P6 2.1967 1 0 0 0 1 0 0 0 V 6 0.00
P4 P8 2.2424 1 0 0 0 1 0 0 0 V 6 0.00
P5 P6 2.2502 1 0 0 0 1 0 0 0 V 6 0.00
P7 P8 2.2749 1 0 0 0 1 0 0 0 V 6 0.00
ZA1 ZA1 5.2078 1 0 0 0 6 -1 0 0 V 6 0.00
ZA1 ZA1 5.8411 1 0 0 0 1 0 0 -1 V 6 0.00
#End of data_4-TOPOS_P_GAP-RSS_0088P6

data_1-TOPOS_P_GAP-RSS_0094P62
_audit_creation_date                2020-03-27
_audit_creation_method              ToposPro
_chemical_formula_structural        'P_GAP-RSS_0094 P62'
_chemical_name_systematic
;
P_GAP-RSS_0094 P1 New:P62
;
_chemical_formula_sum               'P8 ZA1'
_citation_special_details
;
Wavelength = 0.71073.; Estimated standard deviations in the unit-cell
 dimensions: esd(a)=0.0000 esd(b)=0.0000 esd(c)=0.0000 esd(alfa)=0.00
0 esd(beta)=0.000 esd(gamma)=0.000.; TRMX 0.000 -1.000 0.000 0.000 0.
000 -1.000 1.000 0.000 0.000 hP 9; SPGR P62
;
_cell_length_a                      11.7604
_cell_length_b                      11.7604
_cell_length_c                      9.7524
_cell_angle_alpha                   90
_cell_angle_beta                    90
_cell_angle_gamma                   120
_cell_volume                        1168.117
_cell_formula_units_Z               6
_symmetry_space_group_name_H-M      'P 62'
_symmetry_Int_Tables_number         171
_refine_ls_R_factor_all             0
loop_
_symmetry_equiv_pos_site_id
_symmetry_equiv_pos_as_xyz
1 x,y,z
2 -x,-y,z
3 -y,x-y,2/3+z
4 -x+y,-x,1/3+z
5 x-y,x,1/3+z
6 y,-x+y,2/3+z
loop_
_atom_site_label
_atom_site_type_symbol
_atom_site_symmetry_multiplicity
_atom_site_fract_x
_atom_site_fract_y
_atom_site_fract_z
_atom_site_occupancy
P1 P 6 0.66252 0.65680 0.07684 1.0000
P2 P 6 0.84817 0.63402 0.26002 1.0000
P3 P 6 0.82834 0.61663 0.81185 1.0000
P4 P 6 0.05885 0.68558 0.99466 1.0000
P5 P 6 0.86726 0.80007 0.12812 1.0000
P6 P 6 0.96511 0.79985 0.92904 1.0000
P7 P 6 0.70019 0.49681 0.98010 1.0000
P8 P 6 0.87759 0.52087 0.10040 1.0000
ZA1 ZA 6 0.85100 0.65133 0.03513 1.0000
loop_
_topol_link.node_label_1
_topol_link.node_label_2
_topol_link.distance
_topol_link.site_symmetry_symop_1
_topol_link.site_symmetry_translation_1_x
_topol_link.site_symmetry_translation_1_y
_topol_link.site_symmetry_translation_1_z
_topol_link.site_symmetry_symop_2
_topol_link.site_symmetry_translation_2_x
_topol_link.site_symmetry_translation_2_y
_topol_link.site_symmetry_translation_2_z
_topol_link.type
_topol_link.multiplicity
_topol_link.voronoi_solidangle
P1 P5 2.1977 1 0 0 0 1 0 0 0 V 6 0.00
P1 P2 2.2514 1 0 0 0 6 0 1 -1 V 6 0.00
P1 P7 2.3367 1 0 0 0 1 0 0 -1 V 6 0.00
P2 P8 2.1850 1 0 0 0 1 0 0 0 V 6 0.00
P2 P5 2.2539 1 0 0 0 1 0 0 0 V 6 0.00
P3 P7 2.1967 1 0 0 0 1 0 0 0 V 6 0.00
P3 P6 2.2518 1 0 0 0 1 0 0 0 V 6 0.00
P3 P4 2.2775 1 0 0 0 6 0 0 -1 V 6 0.00
P4 P6 2.2164 1 0 0 0 1 -1 0 0 V 6 0.00
P4 P8 2.2870 1 0 0 0 1 -1 0 1 V 6 0.00
P5 P6 2.2576 1 0 0 0 1 0 0 -1 V 6 0.00
P7 P8 2.2845 1 0 0 0 1 0 0 1 V 6 0.00
ZA1 ZA1 4.8236 1 0 0 0 6 0 1 -1 V 6 0.00
#End of data_1-TOPOS_P_GAP-RSS_0094P62

data_2-TOPOS_P_GAP-RSS_0097P4322
_audit_creation_date                2020-03-27
_audit_creation_method              ToposPro
_chemical_formula_structural        'P_GAP-RSS_0097 P4322'
_chemical_name_systematic
;
P_GAP-RSS_0097 P1 New:P4322
;
_chemical_formula_sum               'P8 ZA1'
_citation_special_details
;
Wavelength = 0.71073.; Estimated standard deviations in the unit-cell
 dimensions: esd(a)=0.0000 esd(b)=0.0000 esd(c)=0.0000 esd(alfa)=0.00
0 esd(beta)=0.000 esd(gamma)=0.000.; TRMX 0.000 -1.000 0.000 0.000 0.
000 -1.000 1.000 0.000 0.000 tP 5; SPGR P4322
;
_cell_length_a                      14.1865
_cell_length_b                      14.1865
_cell_length_c                      8.4426
_cell_angle_alpha                   90
_cell_angle_beta                    90
_cell_angle_gamma                   90
_cell_volume                        1699.13
_cell_formula_units_Z               8
_symmetry_space_group_name_H-M      'P 43 2 2'
_symmetry_Int_Tables_number         95
_refine_ls_R_factor_all             0
loop_
_symmetry_equiv_pos_site_id
_symmetry_equiv_pos_as_xyz
1 x,y,z
2 -x,-y,1/2+z
3 x,-y,1/2-z
4 -x,y,-z
5 -y,-x,3/4-z
6 y,x,1/4-z
7 y,-x,1/4+z
8 -y,x,3/4+z
loop_
_atom_site_label
_atom_site_type_symbol
_atom_site_symmetry_multiplicity
_atom_site_fract_x
_atom_site_fract_y
_atom_site_fract_z
_atom_site_occupancy
P1 P 8 0.55324 0.09193 0.59752 1.0000
P2 P 8 0.62299 0.27761 0.43277 1.0000
P3 P 8 0.67159 0.12483 0.87536 1.0000
P4 P 8 0.78034 0.29823 0.66946 1.0000
P5 P 8 0.68164 0.13152 0.46346 1.0000
P6 P 8 0.77798 0.14376 0.67798 1.0000
P7 P 8 0.55075 0.20653 0.78196 1.0000
P8 P 8 0.62634 0.33393 0.67754 1.0000
ZA1 ZA 8 0.65811 0.20104 0.64701 1.0000
loop_
_topol_link.node_label_1
_topol_link.node_label_2
_topol_link.distance
_topol_link.site_symmetry_symop_1
_topol_link.site_symmetry_translation_1_x
_topol_link.site_symmetry_translation_1_y
_topol_link.site_symmetry_translation_1_z
_topol_link.site_symmetry_symop_2
_topol_link.site_symmetry_translation_2_x
_topol_link.site_symmetry_translation_2_y
_topol_link.site_symmetry_translation_2_z
_topol_link.type
_topol_link.multiplicity
_topol_link.voronoi_solidangle
P1 P5 2.2169 1 0 0 0 1 0 0 0 V 8 0.00
P1 P1 2.2346 1 0 0 0 4 1 0 1 V 4 0.00
P1 P7 2.2515 1 0 0 0 1 0 0 0 V 8 0.00
P2 P8 2.2161 1 0 0 0 1 0 0 0 V 8 0.00
P2 P2 2.2200 1 0 0 0 5 1 1 0 V 4 0.00
P2 P5 2.2483 1 0 0 0 1 0 0 0 V 8 0.00
P3 P7 2.2145 1 0 0 0 1 0 0 0 V 8 0.00
P3 P4 2.2347 1 0 0 0 5 1 1 1 V 8 0.00
P3 P6 2.2643 1 0 0 0 1 0 0 0 V 8 0.00
P4 P6 2.1928 1 0 0 0 1 0 0 0 V 8 0.00
P4 P8 2.2437 1 0 0 0 1 0 0 0 V 8 0.00
P5 P6 2.2756 1 0 0 0 1 0 0 0 V 8 0.00
P7 P8 2.2790 1 0 0 0 1 0 0 0 V 8 0.00
ZA1 ZA1 4.7755 1 0 0 0 5 1 1 1 V 4 0.00
ZA1 ZA1 5.1270 1 0 0 0 4 1 0 1 V 4 0.00
ZA1 ZA1 5.3926 1 0 0 0 5 1 1 0 V 4 0.00
#End of data_2-TOPOS_P_GAP-RSS_0097P4322

data_5-TOPOS_P_GAP-RSS_0108I41/amd
_audit_creation_date                2020-03-27
_audit_creation_method              ToposPro
_chemical_formula_structural        'P_GAP-RSS_0108 I41/amd'
_chemical_name_systematic
;
P_GAP-RSS_0108 P1 New:I41/amd
;
_chemical_formula_sum               'P8 ZA1'
_citation_special_details
;
Wavelength = 0.71073.; Estimated standard deviations in the unit-cell
 dimensions: esd(a)=0.0000 esd(b)=0.0000 esd(c)=0.0000 esd(alfa)=0.00
0 esd(beta)=0.000 esd(gamma)=0.000.; TRMX -1.000 0.000 0.000 0.000 -1
.000 0.000 0.000 0.000 1.000 tI 5; SPGR I41/amd
;
_cell_length_a                      9.579
_cell_length_b                      9.579
_cell_length_c                      18.7946
_cell_angle_alpha                   90
_cell_angle_beta                    90
_cell_angle_gamma                   90
_cell_volume                        1724.541
_cell_formula_units_Z               8
_symmetry_space_group_name_H-M      'I 41/a m d'
_symmetry_Int_Tables_number         141
_refine_ls_R_factor_all             0
loop_
_symmetry_equiv_pos_site_id
_symmetry_equiv_pos_as_xyz
1 x,y,z
2 -x,1/2-y,z
3 x,-y,-z
4 -x,1/2+y,-z
5 1/4-y,1/4-x,3/4-z
6 1/4+y,3/4+x,1/4-z
7 1/4+y,1/4-x,3/4+z
8 1/4-y,3/4+x,1/4+z
9 -x,-y,-z
10 x,1/2+y,-z
11 -x,y,z
12 x,1/2-y,z
13 1/4+y,1/4+x,3/4+z
14 1/4-y,3/4-x,1/4+z
15 1/4-y,1/4+x,3/4-z
16 1/4+y,3/4-x,1/4-z
17 1/2+x,1/2+y,1/2+z
18 1/2-x,-y,1/2+z
19 1/2+x,1/2-y,1/2-z
20 1/2-x,y,1/2-z
21 3/4-y,3/4-x,1/4-z
22 3/4+y,1/4+x,3/4-z
23 3/4+y,3/4-x,1/4+z
24 3/4-y,1/4+x,3/4+z
25 1/2-x,1/2-y,1/2-z
26 1/2+x,y,1/2-z
27 1/2-x,1/2+y,1/2+z
28 1/2+x,-y,1/2+z
29 3/4+y,3/4+x,1/4+z
30 3/4-y,1/4-x,3/4+z
31 3/4-y,3/4+x,1/4-z
32 3/4+y,1/4-x,3/4-z
loop_
_atom_site_label
_atom_site_type_symbol
_atom_site_symmetry_multiplicity
_atom_site_fract_x
_atom_site_fract_y
_atom_site_fract_z
_atom_site_occupancy
P1 P 32 0.84357 0.07820 0.71627 1.0000
P2 P 16 0.00000 0.13528 0.79859 1.0000
P3 P 16 0.87741 0.25000 0.64030 1.0000
ZA1 ZA 8 0.00000 0.25000 0.71786 1.0000
loop_
_topol_link.node_label_1
_topol_link.node_label_2
_topol_link.distance
_topol_link.site_symmetry_symop_1
_topol_link.site_symmetry_translation_1_x
_topol_link.site_symmetry_translation_1_y
_topol_link.site_symmetry_translation_1_z
_topol_link.site_symmetry_symop_2
_topol_link.site_symmetry_translation_2_x
_topol_link.site_symmetry_translation_2_y
_topol_link.site_symmetry_translation_2_z
_topol_link.type
_topol_link.multiplicity
_topol_link.voronoi_solidangle
P1 P1 2.1957 1 0 0 0 20 1 0 1 V 16 0.00
P1 P3 2.2027 1 0 0 0 1 0 0 0 V 32 0.00
P1 P2 2.2222 1 0 0 0 1 1 0 0 V 32 0.00
P2 P2 2.1978 1 0 0 0 2 0 0 0 V 8 0.00
P3 P3 2.3486 1 0 0 0 2 2 0 0 V 8 0.00
ZA1 ZA1 4.9395 1 0 0 0 19 0 0 1 V 8 0.00
#End of data_5-TOPOS_P_GAP-RSS_0108I41/amd

data_8-TOPOS_P_GAP-RSS_0112Pm
_audit_creation_date                2020-03-27
_audit_creation_method              ToposPro
_chemical_formula_structural        'P_GAP-RSS_0112 Pm'
_chemical_name_systematic
;
P_GAP-RSS_0112 P1 New:Pm
;
_chemical_formula_sum               'P11 ZA1 ZB1'
_citation_special_details
;
Wavelength = 0.71073.; Estimated standard deviations in the unit-cell
 dimensions: esd(a)=0.0000 esd(b)=0.0000 esd(c)=0.0000 esd(alfa)=0.00
0 esd(beta)=0.000 esd(gamma)=0.000.; TRMX -1.000 -1.000 0.000 0.000 0
.000 -1.000 1.000 0.000 0.000 mP 2; SPGR Pm
;
_cell_length_a                      6.6962
_cell_length_b                      14.3539
_cell_length_c                      7.3231
_cell_angle_alpha                   90
_cell_angle_beta                    116.66
_cell_angle_gamma                   90
_cell_volume                        629.0392
_cell_formula_units_Z               2
_symmetry_space_group_name_H-M      'P m'
_symmetry_Int_Tables_number         6
_refine_ls_R_factor_all             0
loop_
_symmetry_equiv_pos_site_id
_symmetry_equiv_pos_as_xyz
1 x,y,z
2 x,-y,z
loop_
_atom_site_label
_atom_site_type_symbol
_atom_site_symmetry_multiplicity
_atom_site_fract_x
_atom_site_fract_y
_atom_site_fract_z
_atom_site_occupancy
P1 P 2 0.85523 0.72889 0.11051 1.0000
P2 P 2 0.35737 0.72940 0.10988 1.0000
P3 P 2 0.64653 0.87203 0.69547 1.0000
P4 P 2 0.15863 0.87136 0.69301 1.0000
P5 P 2 0.64494 0.92131 0.19187 1.0000
P6 P 2 0.51039 0.67402 0.91475 1.0000
P7 P 2 0.37469 0.76869 0.63546 1.0000
P8 P 2 0.84099 0.87917 0.03388 1.0000
P9 P 2 0.29470 0.87930 0.03139 1.0000
P10 P 2 0.87451 0.77628 0.63849 1.0000
P11 P 2 0.01213 0.67750 0.91829 1.0000
ZA1 ZA 2 0.52039 0.81380 0.93514 1.0000
ZB1 ZB 2 0.94332 0.72689 0.77839 1.0000
loop_
_topol_link.node_label_1
_topol_link.node_label_2
_topol_link.distance
_topol_link.site_symmetry_symop_1
_topol_link.site_symmetry_translation_1_x
_topol_link.site_symmetry_translation_1_y
_topol_link.site_symmetry_translation_1_z
_topol_link.site_symmetry_symop_2
_topol_link.site_symmetry_translation_2_x
_topol_link.site_symmetry_translation_2_y
_topol_link.site_symmetry_translation_2_z
_topol_link.type
_topol_link.multiplicity
_topol_link.voronoi_solidangle
P1 P8 2.2202 1 0 0 0 1 0 0 0 V 2 0.00
P1 P11 2.2264 1 0 0 0 1 1 0 -1 V 2 0.00
P1 P6 2.2442 1 0 0 0 1 0 0 -1 V 2 0.00
P2 P9 2.2180 1 0 0 0 1 0 0 0 V 2 0.00
P2 P11 2.2264 1 0 0 0 1 0 0 -1 V 2 0.00
P2 P6 2.2445 1 0 0 0 1 0 0 -1 V 2 0.00
P3 P8 2.2252 1 0 0 0 1 0 0 1 V 2 0.00
P3 P10 2.2283 1 0 0 0 1 0 0 0 V 2 0.00
P3 P7 2.2336 1 0 0 0 1 0 0 0 V 2 0.00
P4 P9 2.2265 1 0 0 0 1 0 0 1 V 2 0.00
P4 P10 2.2271 1 0 0 0 1 -1 0 0 V 2 0.00
P4 P7 2.2338 1 0 0 0 1 0 0 0 V 2 0.00
P5 P9 2.1844 1 0 0 0 1 0 0 0 V 2 0.00
P5 P8 2.1888 1 0 0 0 1 0 0 0 V 2 0.00
P5 P5 2.2590 1 0 0 0 2 0 2 0 V 1 0.00
P6 P7 2.2776 1 0 0 0 1 0 0 0 V 2 0.00
P10 P11 2.3159 1 0 0 0 1 1 0 0 V 2 0.00
ZA1 ZB1 3.7164 1 0 0 0 1 0 0 0 V 2 0.00
ZA1 ZB1 3.7182 1 0 0 0 1 -1 0 0 V 2 0.00
ZA1 ZA1 5.3455 1 0 0 0 2 0 2 0 V 1 0.00
#End of data_8-TOPOS_P_GAP-RSS_0112Pm

data_9-TOPOS_P_GAP-RSS_0122C2
_audit_creation_date                2020-03-27
_audit_creation_method              ToposPro
_chemical_formula_structural        'P_GAP-RSS_0122 C2'
_chemical_name_systematic
;
P_GAP-RSS_0122 P1 New:C2
;
_chemical_formula_sum               'P11 ZA1 ZB1'
_citation_special_details
;
Wavelength = 0.71073.; Estimated standard deviations in the unit-cell
 dimensions: esd(a)=0.0000 esd(b)=0.0000 esd(c)=0.0000 esd(alfa)=0.00
0 esd(beta)=0.000 esd(gamma)=0.000.; TRMX 1.000 1.000 0.000 -1.000 1.
000 0.000 0.000 0.000 1.000 mC 2; SPGR C2
;
_cell_length_a                      7.2175
_cell_length_b                      11.5011
_cell_length_c                      12.3561
_cell_angle_alpha                   90
_cell_angle_beta                    101.39
_cell_angle_gamma                   90
_cell_volume                        1005.47
_cell_formula_units_Z               4
_symmetry_space_group_name_H-M      'C 2'
_symmetry_Int_Tables_number         5
_refine_ls_R_factor_all             0
loop_
_symmetry_equiv_pos_site_id
_symmetry_equiv_pos_as_xyz
1 x,y,z
2 -x,y,-z
3 1/2+x,1/2+y,z
4 1/2-x,1/2+y,-z
loop_
_atom_site_label
_atom_site_type_symbol
_atom_site_symmetry_multiplicity
_atom_site_fract_x
_atom_site_fract_y
_atom_site_fract_z
_atom_site_occupancy
P1 P 4 0.26386 0.03627 0.86352 1.0000
P2 P 4 0.01424 0.27754 0.85941 1.0000
P3 P 4 0.99854 0.64960 0.67369 1.0000
P4 P 4 0.74473 0.89512 0.66997 1.0000
P5 P 4 0.02030 0.80075 0.91310 1.0000
P6 P 4 0.04070 0.13191 0.74271 1.0000
P7 P 4 0.19843 0.20822 0.61726 1.0000
P8 P 4 0.03416 0.62091 0.85564 1.0000
P9 P 4 0.75440 0.89342 0.85032 1.0000
P10 P 4 0.55318 0.96303 0.37564 1.0000
P11 P 4 0.70794 0.88569 0.24752 1.0000
ZA1 ZA 4 0.28548 0.22375 0.78285 1.0000
ZB1 ZB 4 0.63056 0.92436 0.31158 1.0000
loop_
_topol_link.node_label_1
_topol_link.node_label_2
_topol_link.distance
_topol_link.site_symmetry_symop_1
_topol_link.site_symmetry_translation_1_x
_topol_link.site_symmetry_translation_1_y
_topol_link.site_symmetry_translation_1_z
_topol_link.site_symmetry_symop_2
_topol_link.site_symmetry_translation_2_x
_topol_link.site_symmetry_translation_2_y
_topol_link.site_symmetry_translation_2_z
_topol_link.type
_topol_link.multiplicity
_topol_link.voronoi_solidangle
P1 P8 2.1996 1 0 0 0 3 0 -1 0 V 4 0.00
P1 P11 2.2435 1 0 0 0 2 1 -1 1 V 4 0.00
P1 P6 2.2545 1 0 0 0 1 0 0 0 V 4 0.00
P2 P9 2.2069 1 0 0 0 3 -1 -1 0 V 4 0.00
P2 P11 2.2422 1 0 0 0 4 0 -1 1 V 4 0.00
P2 P6 2.2427 1 0 0 0 1 0 0 0 V 4 0.00
P3 P8 2.2363 1 0 0 0 1 1 0 0 V 4 0.00
P3 P10 2.2417 1 0 0 0 4 1 -1 1 V 4 0.00
P3 P7 2.2441 1 0 0 0 3 0 0 0 V 4 0.00
P4 P9 2.2158 1 0 0 0 1 0 0 0 V 4 0.00
P4 P7 2.2518 1 0 0 0 3 0 0 0 V 4 0.00
P4 P10 2.2522 1 0 0 0 2 1 0 1 V 4 0.00
P5 P8 2.1955 1 0 0 0 1 0 0 0 V 4 0.00
P5 P9 2.1983 1 0 0 0 1 -1 0 0 V 4 0.00
P5 P5 2.2240 1 0 0 0 2 0 0 2 V 2 0.00
P6 P7 2.2729 1 0 0 0 1 0 0 0 V 4 0.00
P10 P11 2.2898 1 0 0 0 1 0 0 0 V 4 0.00
ZA1 ZB1 3.7234 1 0 0 0 2 1 -1 1 V 4 0.00
ZA1 ZB1 3.7839 1 0 0 0 4 0 -1 1 V 4 0.00
ZA1 ZA1 5.6412 1 0 0 0 2 1 0 2 V 2 0.00
#End of data_9-TOPOS_P_GAP-RSS_0122C2

data_6-TOPOS_P_GAP-RSS_0142Cc
_audit_creation_date                2020-03-27
_audit_creation_method              ToposPro
_chemical_formula_structural        'P_GAP-RSS_0142 Cc'
_chemical_name_systematic
;
P_GAP-RSS_0142 P1 New:Cc
;
_chemical_formula_sum               'P10 ZA1 ZB1'
_citation_special_details
;
Wavelength = 0.71073.; Estimated standard deviations in the unit-cell
 dimensions: esd(a)=0.0000 esd(b)=0.0000 esd(c)=0.0000 esd(alfa)=0.00
0 esd(beta)=0.000 esd(gamma)=0.000.; TRMX 1.000 -1.000 0.000 1.000 1.
000 0.000 0.000 1.000 1.000 mC 2; SPGR Cc
CENTAT: none
SIMPLIG: ZA=
P8 ZB=P2
SIMPPAR: METH=Stand; INTRA=V; INTER=H
;
_cell_length_a                      9.1937
_cell_length_b                      9.0195
_cell_length_c                      12.4634
_cell_angle_alpha                   90
_cell_angle_beta                    109.51
_cell_angle_gamma                   90
_cell_volume                        974.1571
_cell_formula_units_Z               4
_symmetry_space_group_name_H-M      'C c'
_symmetry_Int_Tables_number         9
_refine_ls_R_factor_all             0
loop_
_symmetry_equiv_pos_site_id
_symmetry_equiv_pos_as_xyz
1 x,y,z
2 x,-y,1/2+z
3 1/2+x,1/2+y,z
4 1/2+x,1/2-y,1/2+z
loop_
_atom_site_label
_atom_site_type_symbol
_atom_site_symmetry_multiplicity
_atom_site_fract_x
_atom_site_fract_y
_atom_site_fract_z
_atom_site_occupancy
P1 P 4 0.24127 0.86727 0.73313 1.0000
P2 P 4 0.66045 0.18801 0.94560 1.0000
P3 P 4 0.00847 0.09891 0.73211 1.0000
P4 P 4 0.43056 0.41544 0.94247 1.0000
P5 P 4 0.29278 0.88826 0.92234 1.0000
P6 P 4 0.11293 0.06608 0.92069 1.0000
P7 P 4 0.48676 0.36489 0.67589 1.0000
P8 P 4 0.43127 0.23945 0.81996 1.0000
P9 P 4 0.76007 0.13136 0.69729 1.0000
P10 P 4 0.70799 0.01035 0.84086 1.0000
ZA1 ZA 4 0.08306 0.89104 0.83652 1.0000
ZB1 ZB 4 0.73403 0.07085 0.76908 1.0000
loop_
_topol_link.node_label_1
_topol_link.node_label_2
_topol_link.distance
_topol_link.site_symmetry_symop_1
_topol_link.site_symmetry_translation_1_x
_topol_link.site_symmetry_translation_1_y
_topol_link.site_symmetry_translation_1_z
_topol_link.site_symmetry_symop_2
_topol_link.site_symmetry_translation_2_x
_topol_link.site_symmetry_translation_2_y
_topol_link.site_symmetry_translation_2_z
_topol_link.type
_topol_link.multiplicity
_topol_link.voronoi_solidangle
P1 P9 2.1928 1 0 0 0 3 -1 0 0 V 4 0.00
P1 P7 2.2067 1 0 0 0 3 -1 0 0 V 4 0.00
P1 P5 2.2529 1 0 0 0 1 0 0 0 V 4 0.00
P2 P10 2.2009 1 0 0 0 1 0 0 0 V 4 0.00
P2 P8 2.2143 1 0 0 0 1 0 0 0 V 4 0.00
P2 P5 2.2499 1 0 0 0 3 0 -1 0 V 4 0.00
P3 P9 2.1971 1 0 0 0 1 -1 0 0 V 4 0.00
P3 P7 2.2119 1 0 0 0 3 -1 -1 0 V 4 0.00
P3 P6 2.2420 1 0 0 0 1 0 0 0 V 4 0.00
P4 P10 2.1893 1 0 0 0 3 -1 0 0 V 4 0.00
P4 P8 2.2040 1 0 0 0 1 0 0 0 V 4 0.00
P4 P6 2.2439 1 0 0 0 3 0 0 0 V 4 0.00
P5 P6 2.2987 1 0 0 0 1 0 1 0 V 4 0.00
P7 P8 2.3187 1 0 0 0 1 0 0 0 V 4 0.00
P9 P10 2.2792 1 0 0 0 1 0 0 0 V 4 0.00
ZA1 ZB1 3.4282 1 0 0 0 3 -1 0 0 V 4 0.00
ZA1 ZB1 3.4398 1 0 0 0 1 -1 1 0 V 4 0.00
#End of data_6-TOPOS_P_GAP-RSS_0142Cc

data_7-TOPOS_P_GAP-RSS_0175Pmma
_audit_creation_date                2020-03-27
_audit_creation_method              ToposPro
_chemical_formula_structural        'P_GAP-RSS_0175 Pmma'
_chemical_name_systematic
;
P_GAP-RSS_0175 P1 New:Pmma
;
_chemical_formula_sum               'P10 ZA1 ZB1'
_citation_special_details
;
Wavelength = 0.71073.; Estimated standard deviations in the unit-cell
 dimensions: esd(a)=0.0000 esd(b)=0.0000 esd(c)=0.0000 esd(alfa)=0.00
0 esd(beta)=0.000 esd(gamma)=0.000.; TRMX 1.000 0.000 0.000 0.000 0.0
00 0.500 0.000 -1.000 0.000 oP 3; SPGR Pmma
;
_cell_length_a                      12.1046
_cell_length_b                      6.4412
_cell_length_c                      5.6819
_cell_angle_alpha                   90
_cell_angle_beta                    90
_cell_angle_gamma                   90
_cell_volume                        443.0072
_cell_formula_units_Z               2
_symmetry_space_group_name_H-M      'P m m a'
_symmetry_Int_Tables_number         51
_refine_ls_R_factor_all             0
loop_
_symmetry_equiv_pos_site_id
_symmetry_equiv_pos_as_xyz
1 x,y,z
2 1/2-x,-y,z
3 1/2+x,-y,-z
4 -x,y,-z
5 -x,-y,-z
6 1/2+x,y,-z
7 1/2-x,y,z
8 x,-y,z
loop_
_atom_site_label
_atom_site_type_symbol
_atom_site_symmetry_multiplicity
_atom_site_fract_x
_atom_site_fract_y
_atom_site_fract_z
_atom_site_occupancy
P1 P 8 0.10923 0.23069 0.70054 1.0000
P2 P 4 0.15558 0.00000 0.97144 1.0000
P3 P 4 0.25000 0.17727 0.44552 1.0000
P4 P 4 0.34340 0.50000 0.91183 1.0000
ZA1 ZA 2 0.25000 0.00000 0.70451 1.0000
ZB1 ZB 2 0.25000 0.50000 0.91183 1.0000
loop_
_topol_link.node_label_1
_topol_link.node_label_2
_topol_link.distance
_topol_link.site_symmetry_symop_1
_topol_link.site_symmetry_translation_1_x
_topol_link.site_symmetry_translation_1_y
_topol_link.site_symmetry_translation_1_z
_topol_link.site_symmetry_symop_2
_topol_link.site_symmetry_translation_2_x
_topol_link.site_symmetry_translation_2_y
_topol_link.site_symmetry_translation_2_z
_topol_link.type
_topol_link.multiplicity
_topol_link.voronoi_solidangle
P1 P4 2.1861 1 0 0 0 2 0 1 0 V 8 0.00
P1 P2 2.2118 1 0 0 0 1 0 0 0 V 8 0.00
P1 P3 2.2631 1 0 0 0 1 0 0 0 V 8 0.00
P2 P2 2.2858 1 0 0 0 2 0 0 0 V 2 0.00
P3 P3 2.2837 1 0 0 0 2 0 0 0 V 2 0.00
P4 P4 2.2611 1 0 0 0 2 0 1 0 V 2 0.00
ZA1 ZB1 3.4293 1 0 0 0 1 0 0 0 V 4 0.00
#End of data_7-TOPOS_P_GAP-RSS_0175Pmma
