# Supplementary material for: Hierarchically Structured Allotropes of Phosphorus from Data‐Driven Exploration
Source: Angew Chem Int Ed Engl. 2020 Jun 29;59(37):15880–5. doi: 10.1002/anie.202005031 (PMC7540597; doi:10.1002/anie.202005031)
Supplement: Supplementary file 1 — Supplementary [file ANIE-59-15880-s001.zip › SI_Structural_Data_allXYZ.xyz]

# --- G1 --- #
42
cutoff=-1.00000000 nneightol=1.20000000 pbc="T T T" Lattice="8.99298600       0.03352400      -0.10412600       0.04395900      13.25877400       0.10295600      -4.58650800       0.08908600      12.39438500" Properties=species:S:1:pos:R:3:Z:I:1
P               2.61388642     11.55927789     12.82594857      15
P               1.73892475     10.11501502     11.35608622      15
P               1.48280548     11.53614406      9.64185658      15
P               5.26853811      9.58664715     11.91608180      15
P               3.52052748      8.86121189     10.73682184      15
P               4.10842612      9.55074963      8.70216586      15
P               4.75142422     11.72715377     12.29342785      15
P               3.47194643     11.69376776      8.69567285      15
P               0.63051111     10.09742732      8.18707656      15
P               2.89067190     10.13745200     14.50392345      15
P               2.27220086      8.55449472      7.92222710      15
P               4.35593697      8.57986116     13.69251146      15
P               5.07752642     12.32477760     10.14277321      15
P               2.89779093      1.85971060     12.54009851      15
P               1.92131413      3.26474315     11.10760635      15
P               1.75695716      1.82345415      9.41148765      15
P               5.39248915      4.05882931     11.68394359      15
P               3.61074715      4.64975905     10.47569769      15
P               4.22314104      4.00633554      8.42202566      15
P               5.06451931      1.86717737     12.00954123      15
P               3.76636131      1.81716459      8.43532018      15
P               0.75974541      3.23546745      8.01525072      15
P               3.01004528      3.30216010     14.22785954      15
P               2.31195393      4.88200745      7.67270656      15
P               4.39492055      4.93397364     13.46699981      15
P               5.40310457      1.23073198      9.87480432      15
P              -0.44989722     10.04112803      5.20295373      15
P               0.82698257      8.13605072      4.77254653      15
P               2.81837192     10.72052797      5.22465352      15
P               2.05302311     10.72548697      3.09667893      15
P               0.95818182     11.33235726      6.34169422      15
P              -0.11166993     11.30172807      3.40871396      15
P               2.79276124      8.55382703      5.72392293      15
P               1.74284178      8.56608659      2.75280293      15
P              -0.39380128      3.24404497      5.00281669      15
P               0.82971636      5.17370818      4.54044932      15
P               2.89306392      2.59449620      5.03687092      15
P               2.14943700      2.63140581      2.89455392      15
P               1.03181601      2.00110569      6.16513973      15
P               0.01481860      1.99994143      3.20783541      15
P               2.83166225      4.75536375      5.49467947      15
P               1.77241403      4.80051890      2.55889730      15
# --- G2 --- #
42
cutoff=-1.00000000 nneightol=1.20000000 pbc="T T T" Lattice="9.33401890      -0.06042800      -0.34467260       0.34238780       9.32760480      -0.34338320       3.89426080       3.73137660      12.78952150" Properties=species:S:1:pos:R:3:Z:I:1
P               6.73783149      8.43769399      9.68256586      15
P               4.88659353      8.95531813     10.79803757      15
P               4.44045161     10.82768099      9.69544611      15
P               4.41744703      6.23787811      8.54562977      15
P               3.32972088      7.46809205     10.04373537      15
P               2.15134421      8.60412455      8.53898174      15
P               6.08530333      7.50094211      7.80089899      15
P               3.49173928     10.21726017      7.80372962      15
P               2.63001581     11.25515402     10.87009019      15
P               7.10213902      6.61771606     10.86445242      15
P               1.06867163      9.76461971     10.06717659      15
P               5.53064801      5.12393789     10.08413934      15
P               5.26074398      9.30986220      6.78589475      15
P               4.85128899      6.62975852      2.41922340      15
P               4.41389728      8.50164413      1.30405429      15
P               2.56257235      9.02806597      2.40688259      15
P               7.14904913      8.85315738      3.55616410      15
P               5.96686435      9.99295954      2.05834358      15
P               4.88276176     11.21921100      3.56339332      15
P               5.81508120      7.24148960      4.30095138      15
P               3.21315042      9.94980298      4.29857513      15
P               2.21351028     10.85525702      1.23260175      15
P               6.65382389      6.18735582      1.23703958      15
P               3.76999102     12.35089824      2.03551502      15
P               8.21397989      7.69296659      2.01730210      15
P               4.04329634      8.14343469      5.31618209      15
P               8.04739620     11.97535223     10.10665643      15
P               9.61328697     13.49137932     10.89540476      15
P               8.76970317     14.27523392      7.67603257      15
P              10.38300921     12.62296204      7.67912998      15
P               7.04087935     13.07266503      8.47305863      15
P               9.09953406     10.94883310      8.45119849      15
P               9.33378933     15.26393336      9.60826101      15
P              11.37876663     13.12337249      9.63025567      15
P               1.26013762      5.47427965      1.99540747      15
P              -0.32199071      3.97519062      1.20670122      15
P              -1.06879205      4.85190751      4.42619434      15
P               0.51233019      3.16882071      4.42281233      15
P               0.20726598      6.52721825      3.62925879      15
P               2.24029815      4.37882613      3.65065518      15
P              -2.08080702      4.33083567      2.49403185      15
P              -0.03041048      2.19548576      2.47158021      15
# --- G3 --- #
26
cutoff=-1.00000000 nneightol=1.20000000 pbc="T T T" Lattice="6.29480650       0.27538460       0.22219690       2.65332150      10.93205930      -0.46217420       2.65332260       1.85900670      10.78274590" Properties=species:S:1:pos:R:3:Z:I:1
P               5.98005292      2.30520545      9.01137127      15
P               5.42040209      4.41371432      8.65762288      15
P               5.65992543      5.00887512     10.79801388      15
P               8.64587686      3.67026039      7.37790856      15
P               7.17024865      5.33887348      7.57350058      15
P               8.31533026      6.39918591      9.16541661      15
P               8.20726440      2.26746960      9.06486833      15
P               7.80836253      5.37872687     11.09606057      15
P               5.19223309      7.08322339     10.18852246      15
P               6.27076500      1.22034118      7.14651310      15
P               7.08814922      8.20075144      9.54439200      15
P               7.52254252      2.57231455      5.81259620      15
P               8.98731511      3.54263934     10.68911017      15
P               5.98005207      9.29502166      0.34836354      15
P               5.42040149      9.39494722      2.48400432      15
P               5.65992463     11.61277811      2.61329758      15
P               8.64587633      7.98700107      2.02784545      15
P               7.17024826      8.53087318      3.61741400      15
P               8.31532979     10.31094180      4.31728176      15
P               8.20726354      9.33933342      0.30017279      15
P               7.80836173     11.98226694      2.91179407      15
P               5.19223256     11.45551837      4.76960671      15
P               6.27076427      7.24298813     -0.31780863      15
P               7.08814887     11.06215634      5.99803657      15
P               7.52254208      6.22498036      1.28557129      15
P               8.98731418     11.19641247      1.20321043      15
# --- G4 --- #
26
cutoff=-1.00000000 nneightol=1.20000000 pbc="T T T" Lattice="6.67686170       0.06161020       0.09750650       2.68254110       7.51322150      -0.35018510       1.16433920       1.41274390      12.51618720" Properties=species:S:1:pos:R:3:Z:I:1
P               3.97459789      4.51374606      9.68100394      15
P               5.67669932      3.22865124      9.08028352      15
P               5.69482222      1.95936245     10.92810479      15
P               2.71225774      2.42726397      7.31141335      15
P               4.86366469      1.90403351      7.45517630      15
P               4.66358427     -0.07488868      8.44271596      15
P               2.17761428      3.32775142      9.25518760      15
P               4.17545700      0.36035044     10.58114304      15
P               7.29236891      0.44372245     10.57652567      15
P               4.03246713      5.58528614      7.73121059      15
P               6.93095663      0.05531120      8.38236773      15
P               3.03869246      4.25062684      6.12261912      15
P               2.37878280      1.72511588     10.76698532      15
P               6.54914411      4.47382954      2.58250466      15
P               4.84704268      5.75892436      3.18322508      15
P               4.82891978      7.02821315      1.33540381      15
P               7.81148426      6.56031163      4.95209525      15
P               5.66007731      7.08354209      4.80833230      15
P               5.86015773      9.06246428      3.82079264      15
P               8.34612772      5.65982418      3.00832100      15
P               6.34828500      8.62722516      1.68236556      15
P               3.23137309      8.54385315      1.68698293      15
P               6.49127487      3.40228946      4.53229801      15
P               3.59278537      8.93226440      3.88114087      15
P               7.48504954      4.73694876      6.14088948      15
P               8.14495920      7.26245972      1.49652328      15
# --- G5 --- #
26
cutoff=-1.00000000 nneightol=1.20000000 pbc="T T T" Lattice="6.60129590       0.12536410       0.00000000      -2.97742960       7.31621650       0.00000000       0.00000000       0.00000000      14.03048270" Properties=species:S:1:pos:R:3:Z:I:1
P               4.40920056      5.90834778     12.20360161      15
P               4.41888273      4.71846491     10.28679915      15
P               2.92822034      3.28546820     11.02222093      15
P               3.19702698      7.91066911      9.73114995      15
P               3.30647487      5.92650385      8.74970365      15
P               1.17640503      5.24767423      8.83554215      15
P               2.85437882      7.47370332     11.90309673      15
P               0.95129429      4.34301557     10.84313585      15
P               2.86279773      2.18642175      9.08964822      15
P               5.93916139      7.46904974     11.81260012      15
P               1.04277871      3.17461477      8.14643499      15
P               5.45980360      7.69248320      9.60581565      15
P               1.13366070      6.08315468     12.20468196      15
P               4.40920056      5.90834778      1.82688109      15
P               4.41888273      4.71846491      3.74368355      15
P               2.92822034      3.28546820      3.00826177      15
P               3.19702698      7.91066911      4.29933275      15
P               3.30647487      5.92650385      5.28077905      15
P               1.17640503      5.24767423      5.19494055      15
P               2.85437882      7.47370332      2.12738597      15
P               0.95129429      4.34301557      3.18734685      15
P               2.86279773      2.18642175      4.94083448      15
P               5.93916139      7.46904974      2.21788258      15
P               1.04277871      3.17461477      5.88404771      15
P               5.45980360      7.69248320      4.42466705      15
P               1.13366070      6.08315468      1.82580074      15
# --- G6 --- #
26
cutoff=-1.00000000 nneightol=1.20000000 pbc="T T T" Lattice="6.57487860       0.10322940       0.12005150      -0.69073030      10.80116480       0.46774560      -0.69073030      -1.15587160      10.74932190" Properties=species:S:1:pos:R:3:Z:I:1
P              -0.74104039     10.53237932      3.38366611      15
P              -0.79426878     10.19758732      5.64761823      15
P              -0.74104108      7.90904025      5.63942385      15
P               2.38826134     11.21984361      4.45441636      15
P               1.28519709     10.75927145      6.30083310      15
P               2.38826203      8.86469122      6.47954713      15
P               1.35421611     10.18825246      2.77345665      15
P               1.35421611      7.35726865      5.20775350      15
P              -0.24927835      6.96717528      7.61402287      15
P              -0.24927835     12.62580689      2.74829773      15
P               1.51329357      8.21571178      8.38418353      15
P               1.51329357     13.20021763      4.09812338      15
P               1.48165413      7.99843018      3.09009163      15
P               5.93445839      7.98111729      0.41665649      15
P               5.98768747      5.69256057      0.40845089      15
P               5.93445908      5.35776857      2.67240301      15
P               2.80515666      7.02545667     -0.42347801      15
P               3.90822160      5.13087644     -0.24476399      15
P               2.80515597      4.67031393      1.60166397      15
P               3.83920258      8.53287923      0.84831562      15
P               3.83920189      5.70189427      3.28262322      15
P               5.44269635      3.26433985      3.30778214      15
P               5.44269704      8.92297261     -1.55795375      15
P               3.68012512      2.68993025      1.95794574      15
P               3.68012443      7.67444691     -2.32811394      15
P               3.71176387      7.89171656      2.96598824      15
# --- G7 --- #
52
cutoff=-1.00000000 nneightol=1.20000000 pbc="T T T" Lattice="8.76469030       0.00000000       0.00000000       4.38234560      11.48546950       0.22518150       4.38234560       0.39641500      11.48083530" Properties=species:S:1:pos:R:3:Z:I:1
P              10.14476115     -0.86817505      7.45695668      15
P              11.63010445      0.16016533      6.21628580      15
P              10.14476115      1.38536478      5.16956020      15
P              11.78787342      1.15532800      9.58464623      15
P              12.75381673      1.53855899      7.57427740      15
P              11.78787342      3.54298995      7.16111262      15
P               9.70296391      0.47910383      9.19327058      15
P               9.70296391      3.14157472      6.49079936      15
P              11.69994587      2.27216842      3.88485725      15
P              11.69994587     -2.13951211      8.36281781      15
P              12.05254510      4.18672704      5.02533364      15
P              12.05254948     -0.97060329     10.26015836      15
P               8.58411178      2.11657703      8.14373999      15
P               7.38474305      4.43853597     12.68512132      15
P               5.89939976      5.66373542     11.63839572      15
P               7.38474305      6.69207580     10.39772484      15
P               5.74163517      2.28092229     10.69356913      15
P               4.77568748      4.28535364     10.28041583      15
P               5.74163517      4.66857315      8.27004677      15
P               7.82653591      2.68233751     11.36388238      15
P               7.82653591      5.34479732      8.66142242      15
P               5.82954957      7.96341286      9.49186371      15
P               5.82954957      3.55173233     13.96982427      15
P               5.47696349      6.79451592      7.59453487      15
P               5.47696349      1.63718519     12.82934810      15
P               8.94538367      3.70732372      9.71094152      15
P              10.14476156      9.98306322      7.05729442      15
P              11.63009610     11.20826267      6.01056882      15
P              10.14476156     12.23660305      4.76989794      15
P              11.78786912      7.82544954      5.06574223      15
P              12.75381694      9.82988089      4.65258893      15
P              11.78786912     10.21310040      2.64221987      15
P               9.70296846      8.22686476      5.73605548      15
P               9.70296846     10.88932457      3.03359552      15
P              11.69994631     13.50794011      3.86403681      15
P              11.69994631      9.09625958      8.34199737      15
P              12.05254968     12.33904317      1.96670797      15
P              12.05254968      7.18171244      7.20152120      15
P               8.58412066      9.25185097      4.08311462      15
P               7.38473388      4.67635220      1.82912978      15
P               5.89939934      5.70469258      0.58845890      15
P               7.38473388      6.92989203     -0.45826670      15
P               5.74163070      6.69985525      3.95681933      15
P               4.77568727      7.08308624      1.94645050      15
P               5.74163070      9.08751720      1.53328572      15
P               7.82653136      6.02363108      3.56544368      15
P               7.82653136      8.68610197      0.86297246      15
P               5.82954914      7.81669567     -1.74296965      15
P               5.82954914      3.40501514      2.73499091      15
P               5.47695891      9.73125429     -0.60249326      15
P               5.47696329      4.57392396      4.63233146      15
P               8.94538354      7.66110428      2.51591309      15
# --- G8 --- #
52
cutoff=-1.00000000 nneightol=1.20000000 pbc="T T T" Lattice="12.43114550      -0.00000000      -0.00000000       6.21557330      10.14570090      -0.23029950       6.21557330       1.76499650       9.99365140" Properties=species:S:1:pos:R:3:Z:I:1
P              15.07592825      8.04656704      3.62713089      15
P              14.49239801      9.80502399      4.88305960      15
P              14.73965974      8.82584896      6.87584762      15
P              17.79649699     10.11903160      3.58061935      15
P              16.26779563     11.21798506      4.75356915      15
P              17.44353966     10.90030073      6.60203735      15
P              17.28605540      7.96639227      3.73136493      15
P              16.92537835      8.85541874      7.32727556      15
P              14.12696603     10.66041479      7.99177409      15
P              14.82857953      9.41033050      1.83922078      15
P              16.17711682     11.60825376      8.21023526      15
P              16.98247441     10.05875181      1.54465176      15
P              17.52483912      7.32382863      5.85890059      15
P               9.78636385      6.77515965      2.58494189      15
P              10.36989409      5.19859751      1.10711255      15
P              10.12263236      3.43668717      2.45828237      15
P               7.06579511      6.41410198      0.54364087      15
P               8.59449647      5.04831527     -0.30378856      15
P               7.41875244      3.29811945      0.37043155      15
P               7.57623670      6.68868412      2.68401112      15
P               7.93691375      2.98823302      2.51786794      15
P              10.73532607      1.98247123      0.87835211      15
P              10.03371257      8.26070998      0.89686205      15
P               8.68517528      1.58226939     -0.00819313      15
P               7.87981769      8.42231727      0.20324532      15
P               7.33745298      4.72859486      3.73155408      15
P              22.21750946      5.13553775      7.17841001      15
P              22.80104002      6.71209989      8.65623935      15
P              22.55376592      8.47401023      7.30506953      15
P              19.49694095      5.49659542      9.21971103      15
P              21.02564254      6.86238213     10.06714046      15
P              19.84990486      8.61257618      9.39291036      15
P              20.00738232      5.22201328      7.07934078      15
P              20.36805979      8.92246438      7.24548396      15
P              23.16647238      9.92822617      8.88499979      15
P              22.46485818      3.64998742      8.86648985      15
P              21.11630927     10.32842801      9.77154503      15
P              20.31096334      3.48838013      9.56010658      15
P              19.76859251      7.18210077      6.03178783      15
P               2.64478264      3.86413036      6.13622101      15
P               2.06125208      2.10567341      4.88029230      15
P               2.30852618      3.08484844      2.88750428      15
P               5.36535115      1.79166580      6.18273255      15
P               3.83664956      0.69271234      5.00978275      15
P               5.01238102      1.01039667      3.16131455      15
P               4.85490978      3.94430513      6.03198697      15
P               4.49423231      3.05527866      2.43607634      15
P               1.69581972      1.25028261      1.77157781      15
P               2.39743392      2.50036690      7.92413112      15
P               3.74598283      0.30244364      1.55311664      15
P               4.55132876      1.85194559      8.21870014      15
P               5.09369338      4.58686877      3.90445131      15
# --- G9 --- #
52
cutoff=-1.00000000 nneightol=1.20000000 pbc="T T T" Lattice="12.18366610      -0.00000100      -0.00000100       6.09183450      10.65958000       0.23734090       6.09183450       1.01273770      10.61401600" Properties=species:S:1:pos:R:3:Z:I:1
P              14.70675260      3.53216174      8.67517702      15
P              15.49494481      5.03478293     10.18345310      15
P              17.54164222      5.09892629      9.29208398      15
P              13.11354364      6.50114702      8.08515242      15
P              14.68218481      7.04380167      9.54444230      15
P              16.00815746      7.83678866      7.89200414      15
P              13.90627350      4.72485535      6.98965414      15
P              17.27600165      6.11687844      7.36634293      15
P              18.60010464      6.94465824     10.01158479      15
P              12.72326403      3.29509191      9.63765165      15
P              17.45127037      8.78866695      9.27169149      15
P              11.70005562      5.31275530      9.37819853      15
P              15.92147616      4.93158501      6.08968207      15
P              14.70675241      8.14014490      2.17618884      15
P              15.49494384      6.63752358      0.66791263      15
P              17.54163537      6.57339055      1.55928166      15
P              13.11354890      5.17117054      2.76621394      15
P              14.68217738      4.62851563      1.30692380      15
P              16.00816850      3.83551777      2.95936151      15
P              13.90627341      6.94746107      3.86170148      15
P              17.27600109      5.55542778      3.48502251      15
P              18.60010930      4.72765842      0.83978067      15
P              12.72327585      8.37722470      1.21370416      15
P              17.45126863      2.88363924      1.57967392      15
P              11.70006087      6.35956249      1.47316807      15
P              15.92147624      6.74073108      4.76167322      15
P               9.66058250      2.76301471      7.96012720      15
P               8.87237811      1.14934872      6.57129703      15
P               6.82569288      2.03368290      6.44243146      15
P              11.25377928      3.13532902      4.95606586      15
P               9.68515029      1.64040562      4.52108871      15
P               8.35916545      3.23072891      3.60990703      15
P              10.46106160      4.35723596      6.64789091      15
P               7.09133345      3.88020622      5.28698486      15
P               5.76721828      1.18172040      4.65397746      15
P              11.64405889      1.82035290      8.26663693      15
P               6.91606473      1.78540499      2.76099698      15
P              12.66726730      1.93222995      6.23543902      15
P               8.44585894      5.23976985      6.37619109      15
P               9.66058269      8.90929276      2.89123949      15
P               8.87237908     10.52295888      4.28006979      15
P               6.82568755      9.63862402      4.40892508      15
P              11.25378620      8.53697717      5.89528995      15
P               9.68514554     10.03190083      6.33026736      15
P               8.35916660      8.44157877      7.24145988      15
P              10.46106169      7.31508103      4.20346528      15
P               7.09133401      7.79210167      5.56438225      15
P               5.76721971     10.49059735      6.19737949      15
P              11.64406535      9.85196490      2.58472968      15
P               6.91606647      9.88690293      8.09037016      15
P              12.66727423      9.74007601      4.61591656      15
P               8.44584668      6.43254746      4.47516543      15
# --- G10 --- #
52
cutoff=-1.00000000 nneightol=1.20000000 pbc="T T T" Lattice="8.56338520       0.00000000      -0.00000000       0.00000000      10.71372310       0.00000000      -4.28169160       0.00000000      13.49109250" Properties=species:S:1:pos:R:3:Z:I:1
P               1.89413955      5.88257323      1.26431773      15
P               2.55552834      7.98532352      1.52004139      15
P               0.55763923      8.72714171      1.97234376      15
P               3.87821188      6.10076891      4.08650588      15
P               3.62172561      8.24390994      3.53592091      15
P               2.08127976      8.98344611      5.00268597      15
P               2.03719962      5.03734619      3.34960892      15
P               0.21954838      8.19721954      4.19772645      15
P               1.38614248     10.87171837      2.13090457      15
P               3.75805023      4.62211442      1.00635455      15
P               1.55213101     11.09203538      4.31917326      15
P               4.98886995      6.10470085      2.06795513      15
P               0.63113897      6.07290252      4.76607919      15
P               2.38755405      5.88257323     12.22677477      15
P               1.72616098      7.98532352     11.97106460      15
P               3.72405437      8.72714171     11.51874874      15
P               0.40348172      6.10076891      9.40458662      15
P               0.65996799      8.24390994      9.95517159      15
P               2.20041384      8.98344611      8.48840653      15
P               2.24449398      5.03734619     10.14148358      15
P               4.06213666      8.19721954      9.29336605      15
P               2.89555112     10.87171837     11.36018793      15
P               0.52363052      4.62211442     12.48475144      15
P               2.72956259     11.09203538      9.17191924      15
P              -0.70718491      6.10470085     11.42313737      15
P               3.65055463      6.07290252      8.72501331      15
P              -2.38754368      0.52571168     12.22677477      15
P              -1.72616777      2.62846197     11.97106460      15
P              -3.72405267      3.37028016     11.51874874      15
P              -0.40348032      0.74390736      9.40458662      15
P              -0.65996651      2.88704839      9.95517159      15
P              -2.20041258      3.62658456      8.48840653      15
P              -2.24449248     -0.31951536     10.14148358      15
P              -4.06213528      2.84035799      9.29336605      15
P              -2.89554944      5.51485682     11.36018793      15
P              -0.52363723     -0.73474713     12.48475144      15
P              -2.72956123      5.73517383      9.17191924      15
P               0.70717804      0.74783930     11.42313737      15
P              -3.65055334      0.71604097      8.72501331      15
P               6.66923728      0.52571168      1.26431773      15
P               6.00785708      2.62846197      1.52004139      15
P               8.00574627      3.37028016      1.97234376      15
P               4.68517392      0.74390736      4.08650588      15
P               4.94165155      2.88704839      3.53592091      15
P               6.48210618      3.62658456      5.00268597      15
P               6.52617752     -0.31951536      3.34960892      15
P               8.34382888      2.84035799      4.19772645      15
P               7.17724304      5.51485682      2.13090457      15
P               4.80532655     -0.73474713      1.00635455      15
P               7.01125483      5.73517383      4.31917326      15
P               3.57451556      0.74783930      2.06795513      15
P               7.93224694      0.71604097      4.76607919      15
# --- G11 --- #
78
cutoff=-1.00000000 nneightol=1.20000000 pbc="T T T" Lattice="15.33856190      -0.00148960      -0.00469490       7.66755450      13.27555300       0.00368250       7.66018150       4.42759330      11.36324950" Properties=species:S:1:pos:R:3:Z:I:1
P              13.26825229      6.07404511      9.35750625      15
P              14.75709723      6.16818875      7.69489662      15
P              16.58208812      6.21692711      8.91133179      15
P              13.18704170      2.98815548      7.88786382      15
P              14.80669684      4.05124070      6.87171934      15
P              16.58613070      3.03246198      7.65106069      15
P              13.14076174      3.94210224      9.91568806      15
P              17.01983635      4.11317187      9.51900091      15
P              17.80366952      6.34902334      7.04368578      15
P              11.41096648      6.04449132      8.14741919      15
P              18.17495679      4.12282183      6.55668841      15
P              11.60712563      4.18497724      6.79968007      15
P              15.24706734      3.49708443     10.72954207      15
P              18.77025817      8.45027443      9.36089020      15
P              17.94793484      9.69162046      7.69463390      15
P              16.99151412     11.24723101      8.90857057      15
P              21.48724281      9.92010075      7.89426718      15
P              19.75853339     10.79288891      6.87456104      15
P              19.74711695     12.84454166      7.65058356      15
P              20.67961703      9.40624534      9.92180556      15
P              18.59222548     12.68022578      9.51641045      15
P              16.26647683     12.23650936      7.03886415      15
P              19.72454820      6.85593395      8.15183429      15
P              18.00774205     13.67265404      6.55348576      15
P              21.23684743      7.95574668      6.80393409      15
P              20.01121776     11.45472655     10.73132300      15
P              13.95946829     12.02144765      9.35262076      15
P              13.29547228     10.68790757      7.68831706      15
P              12.42658159      9.08370786      8.90599644      15
P              11.32860746     13.63911985      7.88551974      15
P              11.43656961     11.70486026      6.86804484      15
P               9.66536655     10.67172047      7.64779586      15
P              12.17815691     13.19872979      9.91403885      15
P              10.38601615      9.75565214      9.51621869      15
P              11.93078339      7.96041803      7.03793089      15
P              14.86449425     13.64526435      8.14495054      15
P               9.81698667      8.75267294      6.55022398      15
P              13.15475773     14.40764097      6.79788317      15
P              10.73521019     11.60062886     10.72543269      15
P              17.39802260     11.62758947      2.00474221      15
P              15.90922369     11.53347237      3.66731775      15
P              14.08422510     11.48473844      2.45092803      15
P              17.47927921     14.71352334      3.47436192      15
P              15.85955505     13.65038945      4.49051776      15
P              14.08018253     14.66918587      3.71118776      15
P              17.52554381     13.75961200      1.44656042      15
P              13.64646153     13.58850253      1.84324756      15
P              12.86264371     11.35262452      4.31856267      15
P              19.25535442     11.65716981      3.21482927      15
P              12.49133344     13.57884814      4.80554870      15
P              19.05915694     13.51668831      4.56254567      15
P              15.41925355     14.20459440      0.63271776      15
P              11.89605505      9.25139112      2.00136963      15
P              12.71836306      8.01004509      3.66759184      15
P              13.67477611      6.45443896      2.45366654      15
P               9.17905510      7.78156480      3.46795856      15
P              10.90779521      6.90873237      4.48765331      15
P              10.91919629      4.85714160      3.71165355      15
P               9.98667320      8.29542464      1.44043155      15
P              12.07407243      5.02143977      1.84581529      15
P              14.39982874      5.46516946      4.32336159      15
P              10.94171901     10.84573161      3.21042555      15
P              12.65857885      4.02898054      4.80876269      15
P               9.42944280      9.74588790      4.55831437      15
P              10.65508014      6.24695670      0.63091411      15
P              16.70681427      5.68020905      2.00961635      15
P              17.37082564      7.01374028      3.67389731      15
P              18.23970863      8.61794442      2.45626339      15
P              19.33769046      4.06250145      3.47669462      15
P              19.22973597      5.99680086      4.49416953      15
P              21.00090835      7.02990525      3.71442987      15
P              18.48814866      4.50291364      1.44819824      15
P              20.28027409      7.94597358      1.84600703      15
P              18.73549151      9.74123424      4.32429485      15
P              15.80181132      4.05637907      3.21728655      15
P              20.84933424      8.94897048      4.81201311      15
P              17.51153251      3.29401130      4.56434257      15
P              19.93108772      6.10101014      0.63679304      15
# --- G12 --- #
78
cutoff=-1.00000000 nneightol=1.20000000 pbc="T T T" Lattice="11.59205900       0.00000000       0.00000000      -5.79603000      10.03901800       0.00000000       0.00000000       0.00000000      17.42129100" Properties=species:S:1:pos:R:3:Z:I:1
P               0.18202992      3.62870345      9.71315369      15
P               0.49464466      1.83910794     11.02142296      15
P               2.56769890      2.56306169     11.07095169      15
P              -1.68493496      4.15620365     12.60862452      15
P              -0.43079580      2.30473767     12.98246800      15
P               1.29030616      2.67430404     14.30673002      15
P              -0.27727652      5.24077900     11.18033998      15
P               2.60687420      3.77903774     12.93147588      15
P               3.41608701      0.90120265     12.25288176      15
P              -1.98973072      3.28420450      9.29075707      15
P               1.94718188      0.56157263     13.90454209      15
P              -2.99972942      2.99685769     11.27568670      15
P               1.28736163      5.52000424     12.71095718      15
P               2.56246480      8.38230898      3.90606250      15
P               3.95599252      9.54783897      5.21433177      15
P               2.29250300     10.98117984      5.26386050      15
P               3.03911297      6.50172985      6.80153333      15
P               4.01547143      8.51357918      7.17535939      15
P               2.83486072      9.81930405      8.49963882      15
P               1.39601972      7.17850021      5.37323136      15
P               1.21984924     10.40711867      7.12436727      15
P               3.30752100     12.54683497      6.44577314      15
P               3.94670163      6.67375846      3.48364845      15
P               4.33610184     11.44454075      8.09745090      15
P               4.70053906      5.94274729      5.46859551      15
P               0.37188443      8.39390404      6.90384857      15
P              -2.74449572      8.06702358     -1.90102870      15
P              -4.45063818      8.69108909     -0.59277685      15
P              -4.86020290      6.53379448     -0.54324812      15
P              -1.35418480      9.42011254      0.99444213      15
P              -3.58468242      9.25972919      1.36826820      15
P              -4.12516788      7.58442790      2.69254763      15
P              -1.11874420      7.65875679     -0.43385983      15
P              -3.82672444      5.89187959      1.31727608      15
P              -6.72360900      6.62999838      0.63868195      15
P              -1.95696611     10.12008307     -2.32344274      15
P              -6.28328471      8.07192262      2.29034229      15
P              -1.70081064     11.13843102     -0.33851311      15
P              -1.65924126      6.16413775      1.09675737      15
P               3.05153409      1.97199442      7.70813731      15
P               1.34539169      1.34792891      6.39986804      15
P               0.93582095      3.50523356      6.35033931      15
P               4.44184514      0.61890546      4.81266648      15
P               2.21135910      0.77928881      4.43882300      15
P               1.67086187      2.45459010      3.11456098      15
P               4.67728556      2.38026121      6.24095102      15
P               1.96930514      4.14713841      4.48981512      15
P              -0.92757934      3.40901962      5.16840924      15
P               3.83906970     -0.08105503      8.13053393      15
P              -0.48725491      1.96709538      3.51674891      15
P               4.09521947     -1.09941302      6.14560430      15
P               4.13678255      3.87489028      4.71033382      15
P               5.97805928      6.41031455     13.51522850      15
P               6.29067384      8.19991006     12.20695923      15
P               8.36372816      7.47595631     12.15743050      15
P               4.11109445      5.88281435     10.61975767      15
P               5.36523922      7.73429036     10.24593161      15
P               7.08633542      7.36471396      8.92165218      15
P               5.51875301      4.79823900     12.04805964      15
P               8.40290358      6.25998026     10.29692373      15
P               9.21211610      9.13781535     10.97551786      15
P               3.80629281      6.75482353     13.93764255      15
P               7.74321093      9.47744537      9.32384010      15
P               2.79629988      7.04216031     11.95269549      15
P               7.08339118      4.51901376     10.51744243      15
P               8.35849463      1.65670902     19.32231970      15
P               9.75202247      0.49117903     18.01406785      15
P               8.08853310     -0.94216184     17.96453912      15
P               8.83514841      3.53729819     16.42684887      15
P               9.81150127      1.52543882     16.05302280      15
P               8.63089070      0.21971395     14.72874337      15
P               7.19204363      2.86052783     17.85515083      15
P               7.01587927     -0.36810067     16.10401492      15
P               9.10355125     -2.50781697     16.78260905      15
P               9.74273129      3.36525954     19.74473374      15
P              10.13213198     -1.40552275     15.13094871      15
P              10.49656865      4.09627071     17.75980411      15
P               6.16790847      1.64512400     16.32453363      15
# --- G13 --- #
78
cutoff=-1.00000000 nneightol=1.20000000 pbc="T T T" Lattice="12.44529700       0.02768400       0.00434100      -6.19866400      10.78929800      -0.00281500       0.00556600      -0.00120600      15.55177800" Properties=species:S:1:pos:R:3:Z:I:1
P              10.78488636      4.28077751      3.26727805      15
P               9.66187864      2.62335190      2.33611925      15
P               8.02034551      2.18721197      3.82232259      15
P               9.13803489      5.43474019      0.51305176      15
P               8.26474566      3.40981505      0.74452866      15
P               6.24961077      3.96691716      1.47117950      15
P               9.51755293      5.93336336      2.65399598      15
P               6.57894982      3.87872061      3.65386709      15
P               6.83720032      1.08815847      2.23847878      15
P              12.32634601      3.94482220      1.54222672      15
P               4.96470504      2.15990925      1.90762752      15
P              10.94595697      4.33825095     -0.17010937      15
P               7.79042560      5.59885021      4.16457961      15
P               3.42027594      7.22587886     13.59338224      15
P               5.43577768      7.09559861     12.70459403      15
P               6.57810704      5.86314240     14.21173873      15
P               3.33882327      5.24588167     10.82444866      15
P               5.52585717      5.52649779     11.07071074      15
P               5.94262274      3.48744049     11.82570708      15
P               2.62815358      5.31034617     12.95279947      15
P               5.81764418      3.78119190     14.00886624      15
P               8.17607114      5.37159018     12.71282379      15
P               2.97018519      8.74132301     11.87089883      15
P               8.12558228      3.22063534     12.32481048      15
P               3.31825328      7.36004224     10.14684725      15
P               3.72300443      4.00612392     14.50538977      15
P               4.52011341     -0.68434568      8.40887760      15
P               3.63119420      1.12232562      7.49560009      15
P               4.10640163      2.74061680      8.99684995      15
P               6.31450683      0.19593831      5.65072100      15
P               4.96701885      1.94624293      5.87108911      15
P               6.47235792      3.41217488      6.60298803      15
P               6.58207765     -0.42193668      7.77390241      15
P               6.28158440      3.13936381      8.77961117      15
P               3.72221983      4.34669073      7.45688414      15
P               3.42367802     -1.82002406      6.69794605      15
P               5.58537827      5.42787566      7.11672953      15
P               4.48735567     -0.86058578      4.97806173      15
P               7.15843832      1.23036938      9.30303873      15
P              -1.71051017     11.46287066     12.28960554      15
P              -2.57869232      9.66043473     13.22222260      15
P              -2.12958177      8.02855609     11.73012951      15
P               0.12232533     10.60499172     15.03953990      15
P              -1.20202174      8.83866451     14.81738509      15
P               0.29957791      7.38871256     14.07938064      15
P               0.35381086     11.18524939     12.89581994      15
P               0.05710990      7.62725460     11.89480140      15
P              -2.48578434      6.44074298     13.29944644      15
P              -2.75769406     12.62813297     14.01893155      15
P              -0.61220692      5.37051735     13.63658090      15
P              -1.72016371     11.63585043     15.72903805      15
P               0.94104325      9.53641632     11.38275007      15
P               4.56359647      6.59390654      1.96340817      15
P               3.44264892      8.27287627      2.85152848      15
P               1.80899457      8.64323400      1.33832366      15
P               2.87827550      5.53097897      4.73119376      15
P               2.03952955      7.56904678      4.48677056      15
P               0.06740364      6.91013857      3.72893735      15
P               3.29708341      4.95258900      2.60249224      15
P               0.38332998      6.94497748      1.54321227      15
P               0.57546955      9.78668915      2.82435619      15
P               6.09198539      6.96134333      3.68823799      15
P              -1.25807479      8.66034399      3.22046361      15
P               4.72538218      6.55533208      5.41101575      15
P               1.62342524      5.24035772      1.04915487      15
P              -2.83467764      3.55558203      7.14440160      15
P              -0.82702914      3.68643728      8.05913433      15
P               0.33419861      4.90704568      6.55679096      15
P              -2.96778774      5.55711971      9.89944904      15
P              -0.77976428      5.25321898      9.68651839      15
P              -0.26768707      7.29331419      8.95694666      15
P              -3.63836041      5.47429594      7.77550063      15
P              -0.41196846      6.98626942      6.78366304      15
P               1.91816162      5.38587094      8.09463889      15
P              -3.27131260      2.04334085      8.85662227      15
P               1.91739822      7.54018317      8.43667861      15
P              -2.98347625      3.44653015     10.57419160      15
P              -2.50151086      6.80059261      6.24908377      15
# --- G14 --- #
104
cutoff=-1.00000000 nneightol=1.20000000 pbc="T T T" Lattice="12.61939150      -0.00000310       0.00000310      -0.00000310      12.61939570       0.00001340       0.00000310       0.00001460      14.76724920" Properties=species:S:1:pos:R:3:Z:I:1
P               7.92279333      8.41047519      3.28306572      15
P               6.87323909      7.76258487      5.12465889      15
P               8.45742749      6.43431806      5.82533431      15
P               7.43198711     11.08984005      5.32862780      15
P               6.85889075      9.41497007      6.65695472      15
P               8.69373800      9.11846555      7.92680538      15
P               8.99892425     10.21160405      3.92529556      15
P               9.98909337      7.80074676      6.73970944      15
P               7.35735781      5.83247596      7.68900455      15
P               6.37479730      9.66855264      2.30658232      15
P               7.83059753      7.47872798      9.19632907      15
P               5.51792804     10.92451249      3.99337248      15
P              10.59325867      9.39222768      5.32084444      15
P               4.69665954      4.20902486      3.28306047      15
P               5.74620194      4.85691881      5.12465552      15
P               4.16202645      6.18518701      5.82533299      15
P               5.18745401      1.52966404      5.32861710      15
P               5.76055092      3.20453665      6.65694785      15
P               3.92570421      3.50104368      7.92679824      15
P               3.62051627      2.40789727      3.92528596      15
P               2.63034834      4.81876012      6.73970446      15
P               5.26208429      6.78703280      7.68900505      15
P               6.24465517      2.95094548      2.30657516      15
P               4.78884521      5.14078376      9.19632584      15
P               7.10151251      1.69498896      3.99336307      15
P               2.02618244      3.22727640      5.32083579      15
P               4.20899642      7.92281948     10.66668889      15
P               4.85688924      6.87327862     12.50828205      15
P               6.18515567      8.45745482     13.20896050      15
P               1.52963514      7.43202862     12.71224707      15
P               3.20450644      6.85893228     14.04057570      15
P               3.50101148      8.69378098     15.31042825      15
P               2.40786840      8.99896476     11.30891726      15
P               4.81872777      9.98913521     14.12333509      15
P               6.78700035      7.35739855     15.07263063      15
P               2.95091898      6.37482279      9.69020258      15
P               5.14075045      7.83064041     16.57995338      15
P               1.69496198      5.51796780     11.37699040      15
P               3.22724539     10.59330039     12.70446850      15
P               8.41044694      4.69668255     10.66668650      15
P               7.76255489      5.74623967     12.50828156      15
P               6.43428875      4.16205223     13.20895600      15
P              11.08980907      5.18749007     12.71224703      15
P               9.41493833      5.76058903     14.04057606      15
P               9.11843382      3.92574285     15.31042457      15
P              10.21157523      3.62055116     11.30891346      15
P               7.80071703      2.63038627     14.12332801      15
P               5.83244485      5.26212480     15.07262817      15
P               9.66852397      6.24467731      9.69020409      15
P               7.47869539      4.78888593     16.57995073      15
P              10.92448167      7.10154826     11.37699435      15
P               9.39219882      2.02621829     12.70446092      15
P               1.61309706     10.51872346      3.28306641      15
P               0.56354250     11.16661794      5.12466095      15
P               2.14773025     12.49488535      5.82533919      15
P               1.12229216      7.83936289      5.32862280      15
P               0.54919498      9.51423578      6.65695327      15
P               2.38404208      9.81074191      7.92680456      15
P               2.68922887      8.71759534      3.92529243      15
P               3.67939680     11.12845772      6.73971142      15
P               1.04766028     13.09673169      7.68901071      15
P               0.06510165      9.26064484      2.30658034      15
P               1.52090080     11.45048241      9.19633174      15
P              -0.79176699      8.00468875      3.99336783      15
P               4.28356288      9.53697370      5.32084304      15
P              11.00635581      2.10077658      3.28305978      15
P              12.05589853      1.45288575      5.12465346      15
P              10.47172369      0.12461972      5.82532810      15
P              11.49714896      4.78014120      5.32862210      15
P              12.07024669      3.10527094      6.65694930      15
P              10.23540013      2.80876732      7.92679906      15
P               9.93021166      3.90190597      3.92528909      15
P               8.94004490      1.49104917      6.73970248      15
P              11.57178183     -0.47722293      7.68899888      15
P              12.55435082      3.35885327      2.30657714      15
P              11.09854194      1.16902933      9.19632317      15
P              13.41120754      4.61481271      3.99336772      15
P               8.33587823      3.08253038      5.32083718      15
P              10.51869141     11.00637988     10.66669371      15
P              11.16658372     12.05593669     12.50828910      15
P              12.49485093     10.47174859     13.20896418      15
P               7.83932990     11.49718872     12.71225294      15
P               9.51420091     12.07028686     14.04058279      15
P               9.81070685     10.23544053     15.31043144      15
P               8.71756392      9.93024937     11.30891980      15
P              11.12842378      8.94008330     14.12333553      15
P              13.09669507     11.57182087     15.07263665      15
P               9.26061321     12.55437526      9.69021069      15
P              11.45044540     11.09858281     16.57995840      15
P               8.00465579     13.41124682     11.37700034      15
P               9.53694169      8.33591610     12.70446766      15
P               2.10075195      1.61312214     10.66668167      15
P               1.45286041      0.56358160     12.50827451      15
P               0.12459350      2.14775846     13.20895231      15
P               4.78011432      1.12232997     12.71224117      15
P               3.10524386      0.54923446     14.04056898      15
P               2.80873845      2.38408330     15.31042138      15
P               3.90187971      2.68926654     11.30891092      15
P               1.49102102      3.67943818     14.12332757      15
P              -0.47724986      1.04770249     15.07262214      15
P               3.35882974      0.06512484      9.69019598      15
P               1.16900044      1.52094353     16.57994571      15
P               4.61478786     -0.79173077     11.37698442      15
P               3.08250252      4.28360258     12.70446177      15
# --- G15 --- #
104
cutoff=-1.00000000 nneightol=1.20000000 pbc="T T T" Lattice="10.96779800       0.00000000       0.00000000       0.00000000      16.00031200       0.00000000       0.00000000       0.00000000      16.00031200" Properties=species:S:1:pos:R:3:Z:I:1
P               9.17555013     10.30362492      5.09457934      15
P               9.75259888     10.68371233      3.00327456      15
P               8.88970738      8.80252365      2.25061989      15
P               7.07386777     12.73092025      3.80322616      15
P               8.36608277     12.18729365      2.10842511      15
P               6.86671897     11.15469751      0.80931178      15
P               7.05690059     10.96794187      5.10401953      15
P               6.74284866      9.24483627      1.79785906      15
P               9.75421115      9.10081746      0.23765263      15
P               9.63096601     12.21148612      6.08775071      15
P               7.98532469      9.93963382     -0.81851196      15
P               9.01106606     13.75879629      4.63167432      15
P               6.25447455      9.30574946      3.92780459      15
P               9.17555013      5.69668708     10.90573266      15
P               9.75259888      5.31659967     12.99703744      15
P               8.88970738      7.19778835     13.74969211      15
P               7.07386777      3.26939175     12.19708584      15
P               8.36608277      3.81301835     13.89188689      15
P               6.86671897      4.84561449     15.19100022      15
P               7.05690059      5.03237013     10.89629247      15
P               6.74284866      6.75547573     14.20245294      15
P               9.75421115      6.89949454     15.76265937      15
P               9.63096601      3.78882588      9.91256129      15
P               7.98532469      6.06067818     16.81882396      15
P               9.01106606      2.24151571     11.36863768      15
P               6.25447455      6.69456254     12.07250741      15
P               9.17555013     10.90573266     10.30362492      15
P               9.75259888     12.99703744     10.68371233      15
P               8.88970738     13.74969211      8.80252365      15
P               7.07386777     12.19708584     12.73092025      15
P               8.36608277     13.89188689     12.18729365      15
P               6.86671897     15.19100022     11.15469751      15
P               7.05690059     10.89629247     10.96794187      15
P               6.74284866     14.20245294      9.24483627      15
P               9.75421115     15.76265937      9.10081746      15
P               9.63096601      9.91256129     12.21148612      15
P               7.98532469     16.81882396      9.93963382      15
P               9.01106606     11.36863768     13.75879629      15
P               6.25447455     12.07250741      9.30574946      15
P               9.17555013      5.09457934      5.69668708      15
P               9.75259888      3.00327456      5.31659967      15
P               8.88970738      2.25061989      7.19778835      15
P               7.07386777      3.80322616      3.26939175      15
P               8.36608277      2.10842511      3.81301835      15
P               6.86671897      0.80931178      4.84561449      15
P               7.05690059      5.10401953      5.03237013      15
P               6.74284866      1.79785906      6.75547573      15
P               9.75421115      0.23765263      6.89949454      15
P               9.63096601      6.08775071      3.78882588      15
P               7.98532469     -0.81851196      6.06067818      15
P               9.01106606      4.63167432      2.24151571      15
P               6.25447455      3.92780459      6.69456254      15
P               3.69165113     10.30362492     10.90573266      15
P               4.26869988     10.68371233     12.99703744      15
P               3.40580838      8.80252365     13.74969211      15
P               1.58996877     12.73092025     12.19708584      15
P               2.88218377     12.18729365     13.89188689      15
P               1.38281997     11.15469751     15.19100022      15
P               1.57300159     10.96794187     10.89629247      15
P               1.25894966      9.24483627     14.20245294      15
P               4.27031215      9.10081746     15.76265937      15
P               4.14706701     12.21148612      9.91256129      15
P               2.50142569      9.93963382     16.81882396      15
P               3.52716706     13.75879629     11.36863768      15
P               0.77057555      9.30574946     12.07250741      15
P               3.69165113      5.69668708      5.09457934      15
P               4.26869988      5.31659967      3.00327456      15
P               3.40580838      7.19778835      2.25061989      15
P               1.58996877      3.26939175      3.80322616      15
P               2.88218377      3.81301835      2.10842511      15
P               1.38281997      4.84561449      0.80931178      15
P               1.57300159      5.03237013      5.10401953      15
P               1.25894966      6.75547573      1.79785906      15
P               4.27031215      6.89949454      0.23765263      15
P               4.14706701      3.78882588      6.08775071      15
P               2.50142569      6.06067818     -0.81851196      15
P               3.52716706      2.24151571      4.63167432      15
P               0.77057555      6.69456254      3.92780459      15
P               3.69165113     10.90573266      5.69668708      15
P               4.26869988     12.99703744      5.31659967      15
P               3.40580838     13.74969211      7.19778835      15
P               1.58996877     12.19708584      3.26939175      15
P               2.88218377     13.89188689      3.81301835      15
P               1.38281997     15.19100022      4.84561449      15
P               1.57300159     10.89629247      5.03237013      15
P               1.25894966     14.20245294      6.75547573      15
P               4.27031215     15.76265937      6.89949454      15
P               4.14706701      9.91256129      3.78882588      15
P               2.50142569     16.81882396      6.06067818      15
P               3.52716706     11.36863768      2.24151571      15
P               0.77057555     12.07250741      6.69456254      15
P               3.69165113      5.09457934     10.30362492      15
P               4.26869988      3.00327456     10.68371233      15
P               3.40580838      2.25061989      8.80252365      15
P               1.58996877      3.80322616     12.73092025      15
P               2.88218377      2.10842511     12.18729365      15
P               1.38281997      0.80931178     11.15469751      15
P               1.57300159      5.10401953     10.96794187      15
P               1.25894966      1.79785906      9.24483627      15
P               4.27031215      0.23765263      9.10081746      15
P               4.14706701      6.08775071     12.21148612      15
P               2.50142569     -0.81851196      9.93963382      15
P               3.52716706      4.63167432     13.75879629      15
P               0.77057555      3.92780459      9.30574946      15
# --- G16 --- #
16
cutoff=-1.00000000 nneightol=1.20000000 pbc="T T T" Lattice="6.31562120      -0.81834310      -0.83430800      -1.47418720       8.62094290      -0.54947870      -3.46386580      -3.92402770       8.50692420" Properties=species:S:1:pos:R:3:Z:I:1
P               0.11193018     -0.83625828      5.62198336      15
P               0.98911255     -2.70582887      7.88271075      15
P              -2.51310733     -2.53103894      4.76476875      15
P              -2.24839867     -4.01108436      7.41401599      15
P               0.73259540     -2.98637422      5.71612881      15
P              -1.19878215     -4.21098154      5.44922100      15
P              -1.58502365     -0.75379212      7.14522083      15
P              -1.12391971     -2.45627812      8.51849892      15
P               1.26563802      4.71483038      1.50115414      15
P               0.38845565      6.58440097     -0.75957325      15
P               3.89067553      6.40961104      2.35836875      15
P               3.62596687      7.88965646     -0.29087849      15
P               0.64497280      6.86494632      1.40700869      15
P               2.57635035      8.08955364      1.67391650      15
P               2.96259185      4.63236422     -0.02208333      15
P               2.50148791      6.33485022     -1.39536142      15
# --- G17 --- #
16
cutoff=-1.00000000 nneightol=1.20000000 pbc="T T T" Lattice="6.75191380      -1.12307220       0.92396650      -3.46116360       7.99040020      -1.04996620      -1.19364680      -3.06550860       7.62718750" Properties=species:S:1:pos:R:3:Z:I:1
P               3.06467355      2.02031242      3.19634016      15
P               0.28281678      0.00549815      3.82472266      15
P               3.92542236      0.27212035      0.90892110      15
P               1.72785875     -1.91375409      1.89385410      15
P               2.32746699      0.41246647      4.54509246      15
P               3.22411546     -1.37399213      3.52074671      15
P               2.15346075      1.60963767      1.20562009      15
P               0.55895963     -0.01648260      1.64863638      15
P              -0.96757015      1.78150698      4.30484764      15
P               1.81428662      3.79632125      3.67646514      15
P              -1.82831896      3.52969905      6.59226670      15
P               0.36924465      5.71557349      5.60733370      15
P              -0.23036359      3.38935293      2.95609534      15
P              -1.12701206      5.17581153      3.98044109      15
P              -0.05635735      2.19218173      6.29556771      15
P               1.53814377      3.81830200      5.85255142      15
# --- G18 --- #
16
cutoff=-1.00000000 nneightol=1.20000000 pbc="T T T" Lattice="5.82118130       0.28761140       0.26829860       2.74950730       8.18031510      -0.06393110       2.74950730       0.50394150       8.16502860" Properties=species:S:1:pos:R:3:Z:I:1
P               4.44771926      0.59055029      4.66656481      15
P               2.95833957      2.92873741      6.08400237      15
P               1.70670880     -0.09915372      3.25943814      15
P               0.21732329      1.47713769      5.49361614      15
P               3.20011233      0.71954728      6.47573577      15
P               1.46493605     -0.33662344      5.49048815      15
P               3.08534087      1.62304960      3.19093848      15
P               1.57970750      2.87755013      4.36119740      15
P               7.35830991      4.84007208      0.39944679      15
P               5.86893022      6.41637146      2.63361683      15
P               4.61729945      3.38848032     -0.19094741      15
P               3.12791394      5.72665948      1.22649811      15
P               6.11070573      6.65384168      0.40257498      15
P               4.37552395      5.59766227     -0.58268074      15
P               5.99593427      3.43966811      1.53186573      15
P               4.49029540      4.69415996      2.70211655      15
# --- G19 --- #
16
cutoff=-1.00000000 nneightol=1.20000000 pbc="T T T" Lattice="5.77206370       0.59202980       0.60622030       2.27024830       8.30720770       0.46049820       2.27024830       0.26363690       8.31578280" Properties=species:S:1:pos:R:3:Z:I:1
P               5.08945941      9.04159843      5.74995983      15
P               2.47319053      8.26399416      4.16437311      15
P               6.78337127      7.65156022      3.53869178      15
P               4.16610186      6.08542524      2.72580990      15
P               3.81166662      7.24232921      5.66766859      15
P               5.44418213      6.12622608      4.52643056      15
P               5.43763052      9.39414606      3.54926307      15
P               3.82018362      8.29377687      2.42321888      15
P               7.97549126      5.83024646      9.47833541      15
P               5.35922238      4.26351158      8.66340709      15
P               9.66940312      3.65250940      8.03632752      15
P               7.05213371      2.87694482      6.45138114      15
P               6.69769847      5.79058074      7.67762997      15
P               8.33021625      4.67610267      6.53481348      15
P               8.32366237      3.62180963      9.77867485      15
P               6.70621547      2.52214023      8.65194725      15
# --- G20 --- #
16
cutoff=-1.00000000 nneightol=1.20000000 pbc="T T T" Lattice="5.79884540       0.21533290       0.00000000      -0.18940490       5.80310640       0.00000000       0.00000000       0.00000000      11.26939940" Properties=species:S:1:pos:R:3:Z:I:1
P              -0.47582395      0.72391967      2.65585936      15
P               2.31960531     -0.50098477      3.24404312      15
P               0.72423470      3.53282482      3.24404312      15
P               3.51966395      2.30792037      2.65585936      15
P               0.87151061      0.60401630      4.47031155      15
P               2.17232940      2.42782375      4.47031155      15
P               0.61675657      2.18285679      1.42396750      15
P               2.42708344      0.84898326      1.42396750      15
P               2.42359875      0.83158612      8.61354004      15
P               5.21902801     -0.39331832      8.02535628      15
P               3.62365740      3.64049127      8.02535628      15
P               6.41908665      2.41558682      8.61354004      15
P               3.77093331      0.71168275      6.79908785      15
P               5.07175210      2.53549020      6.79908785      15
P               3.51617927      2.29052324      9.84543190      15
P               5.32650614      0.95664971      9.84543190      15
# --- G21 --- #
16
cutoff=-1.00000000 nneightol=1.20000000 pbc="T T T" Lattice="5.77738000       0.00000000       0.59943390       0.00000000       5.80108360       0.00000000      -1.17792470       0.00000000      11.36245480" Properties=species:S:1:pos:R:3:Z:I:1
P               4.58930703      2.32429696      7.54253362      15
P               5.84008807      5.07456749      8.27574786      15
P               1.78777310      3.62683747      7.85498855      15
P               3.16272664      6.37656270      7.39435754      15
P               4.56679607      3.65902188      9.36916626      15
P               2.80926508      5.04220905      9.18681308      15
P               3.30322654      3.47437919      6.17651513      15
P               4.70223751      5.22692135      6.32171590      15
P               5.17826938      3.47678664      1.86130622      15
P               6.42905042      0.72651611      2.59452046      15
P               2.37673545      2.17424613      2.17376115      15
P               3.75168899     -0.57547910      1.71313014      15
P               5.15575842      2.14206172      3.68793886      15
P               3.39822743      0.75887455      3.50558568      15
P               3.89218889      2.32670441      0.49528773      15
P               5.29119986      0.57416225      0.64048850      15
# --- G22 --- #
16
cutoff=-1.00000000 nneightol=1.20000000 pbc="T T T" Lattice="5.78379070      -0.57927130       0.16541890       0.57319510       5.78439760       0.16541760       1.07695480       0.88181390      13.22435020" Properties=species:S:1:pos:R:3:Z:I:1
P               5.48978028      4.73189900      4.37316953      15
P               6.54266785      1.89661602      3.72949624      15
P               2.64737517      3.71591681      3.62270627      15
P               3.67121917      0.83731454      4.24786956      15
P               5.57183049      3.43368502      2.50668380      15
P               3.69791342      2.20077903      2.44172484      15
P               3.91901711      3.70570061      5.49987188      15
P               5.14818310      1.83091490      5.52831875      15
P               6.26044703      4.88923450     10.98534469      15
P               3.68861561      6.48080539     10.34167066      15
P               4.70365738      2.30313792     10.23488175      15
P               2.08362245      3.87478295     10.86004413      15
P               5.00393113      5.22579674      9.11885846      15
P               3.42555383      3.63194980      9.05389957      15
P               4.94452367      3.55180179     12.11204711      15
P               3.34908832      5.12668463     12.14049326      15
# --- G23 --- #
16
cutoff=-1.00000000 nneightol=1.20000000 pbc="T T T" Lattice="5.79594260       0.00000000      -0.02449960       0.00000000       5.79975020       0.00000000      -2.89195750       0.00000000      12.11166570" Properties=species:S:1:pos:R:3:Z:I:1
P               0.72787547      5.55239665      2.45885707      15
P              -0.56970893      2.79798509      3.04666391      15
P               3.48478922      4.24730207      3.03268339      15
P               2.17946952      1.49055900      2.45318093      15
P               0.57665241      4.20662842      4.27637261      15
P               2.34946031      2.83592125      4.26896360      15
P               2.13459864      4.41172498      1.21990515      15
P               0.76880110      2.63520930      1.22357311      15
P               2.17610963      2.65252155      9.62830903      15
P               3.47369403     -0.10189001      9.04050219      15
P              -0.58080412      1.34742697      9.05448271      15
P               0.72451558     -1.40931610      9.63398517      15
P               2.32733269      1.30675332      7.81079349      15
P               0.55452479     -0.06395385      7.81820250      15
P               0.76938646      1.51184988     10.86726095      15
P               2.13518400     -0.26466580     10.86359299      15
# --- G24 --- #
16
cutoff=-1.00000000 nneightol=1.20000000 pbc="T T T" Lattice="6.79574560      -0.06362760       0.15840970       1.39961680       8.35681710       0.43613630       2.47358610       4.14494060       7.41064840" Properties=species:S:1:pos:R:3:Z:I:1
P               3.92005966      3.48479119      1.18768039      15
P               5.65633094      1.79265379      3.36676094      15
P               6.22013953      2.21374662     -0.93623459      15
P               6.95970401     -0.14321343      1.24364160      15
P               5.87791510      3.70561180      2.26291998      15
P               7.42810013      3.06126378      0.79053464      15
P               4.31112562      1.61807898      0.07305076      15
P               4.85923556      0.31623189      1.86285509      15
P               6.74888884      8.95333891      6.81751401      15
P               5.01261756     10.64547631      4.63843346      15
P               4.44880897     10.22438348      8.94142899      15
P               3.70924449     12.58134353      6.76155280      15
P               4.79103340      8.73251830      5.74227442      15
P               3.24084837      9.37686632      7.21465976      15
P               6.35782288     10.82005112      7.93214364      15
P               5.80971294     12.12189821      6.14233931      15
# --- G25 --- #
16
cutoff=-1.00000000 nneightol=1.20000000 pbc="T T T" Lattice="8.12983530       0.40102970      -1.84762260       3.63776090       7.63266810      -0.55764910       0.51383200       3.41293460       7.36226080" Properties=species:S:1:pos:R:3:Z:I:1
P               6.04684891      4.62248181     -0.30460155      15
P               4.94831095      3.93555838      2.52653402      15
P               3.77137901      2.57703773     -1.41740524      15
P               3.17046630      1.16825042      1.23900304      15
P               6.34071919      2.91187123      1.10809591      15
P               4.99570755      1.38069827      0.03230979      15
P               2.86966467      4.18021436     -0.07880591      15
P               2.91861094      3.25298848      1.95590301      15
P               6.23457929      6.82415059      5.26159065      15
P               7.33311725      7.51107402      2.43045508      15
P               8.51004919      8.86959467      6.37439434      15
P               9.11096190     10.27838198      3.71798606      15
P               5.94070901      8.53476117      3.84889319      15
P               7.28572065     10.06593413      4.92467931      15
P               9.41176353      7.26641804      5.03579501      15
P               9.36281726      8.19364392      3.00108609      15
# --- G26 --- #
16
cutoff=-1.00000000 nneightol=1.20000000 pbc="T T T" Lattice="5.76270230      -0.18102510      -0.50370090       0.13933950       5.76386100      -0.50370090       0.73314250       0.69349070      10.68730040" Properties=species:S:1:pos:R:3:Z:I:1
P               3.90884350      5.45614316      4.00695063      15
P               1.25559608      6.88453128      4.68181491      15
P               2.60757964      2.79766539      4.89937338      15
P              -0.16458248      4.13280371      4.47658737      15
P               2.73105835      5.80119943      5.90686216      15
P               1.33672977      4.06515461      6.16607356      15
P               2.64311555      3.98224111      2.97352037      15
P               0.90082901      5.39314066      3.02484381      15
P               6.03140538      3.94649677      9.35060083      15
P               7.31021568      1.21800650     10.02546511      15
P               3.30475388      2.79489918     10.24302408      15
P               4.48385339     -0.04713690      9.82023757      15
P               6.31050967      2.75135806     11.25051286      15
P               4.49969812      1.45561511     11.50972376      15
P               4.48947472      2.76458968      8.31717057      15
P               5.80142209      0.94662541      8.36849401      15
# --- G27 --- #
24
cutoff=-1.00000000 nneightol=1.20000000 pbc="T T T" Lattice="5.99627370       0.00000100       0.00000000      -2.99813630       5.19292260      -0.00000100      -0.00000000      -0.00000300      16.43702160" Properties=species:S:1:pos:R:3:Z:I:1
P              -0.22635031      0.25290008      2.38246405      15
P               1.35786546      2.72034868      3.63231826      15
P              -0.37796924     -1.21054406      5.07338557      15
P               1.86674500      0.59512374      6.24212321      15
P               1.88927601      0.66712424      2.82448835      15
P               1.74771282     -0.84876824      4.54342305      15
P              -1.19234396      0.72963067      4.34831530      15
P               0.30944692      2.04732457      5.46069048      15
P               5.89041545     -0.32247159     13.34048404      15
P               2.96143964     -0.18422631     14.59033870      15
P               7.23360181      0.27794949     16.03140516      15
P               4.54749316      1.31908837     17.20014295      15
P               4.47387391      1.30260145     13.78249167      15
P               5.85746017      1.93794512     15.50144239      15
P               5.96055075     -1.39741221     15.30633559      15
P               4.06850460     -0.75567129     16.41871090      15
P               3.33031898      5.26248662      7.86148124      15
P               4.67508202      2.65679724      9.11131999      15
P               2.13874855      6.12551340     10.55238588      15
P               2.58014895      3.27870608     11.72114085      15
P               2.63123420      3.22318917      8.30348958      15
P               1.38921713      4.10373704     10.02242382      15
P               4.22617732      5.86069557      9.82733247      15
P               4.61643859      3.90126015     10.93970829      15
# --- G28 --- #
24
cutoff=-1.00000000 nneightol=1.20000000 pbc="T T T" Lattice="8.58740400       0.80356210       0.88468380       0.04915470       8.62477850       0.88468380       0.04915470       0.05366110       8.66986630" Properties=species:S:1:pos:R:3:Z:I:1
P               4.00764103      7.33083742      3.67342633      15
P               5.78868675      7.72981898      1.04270771      15
P               5.50135838      4.57076938      3.88197975      15
P               7.90430211      5.66910540      2.05638364      15
P               4.23310436      6.32955605      1.65390222      15
P               5.87595705      4.70590615      1.73583753      15
P               5.95777835      6.68656570      4.51232483      15
P               7.16680975      7.62369536      2.82223309      15
P               2.59165776      4.25068971      7.64927232      15
P              -0.21083366      5.79245318      7.79418146      15
P               2.93138803      5.77999512      4.92191664      15
P               0.80602855      8.00552203      5.84015361      15
P               0.66505536      4.30781052      6.45897135      15
P               0.75764374      5.96511928      4.85065791      15
P               3.31440467      6.27181183      7.08840280      15
P               1.44326263      7.32115795      7.85916832      15
P               6.95209040      3.21222549      4.96451233      15
P               7.19371544      0.42016744      6.51307519      15
P               4.07191883      3.30030267      6.22528075      15
P               4.95580555      1.24439197      8.52859512      15
P               5.93492260      1.18887041      4.90725213      15
P               4.17376313      1.12713535      6.40271968      15
P               6.13966867      3.86640095      6.92255505      15
P               6.96742455      2.06075642      8.04096790      15
# --- G29 --- #
24
cutoff=-1.00000000 nneightol=1.20000000 pbc="T T T" Lattice="5.80555840       0.00000000       0.00000000      -2.90277870       5.02776130       0.00000000       0.00000000       0.00000000      16.56403740" Properties=species:S:1:pos:R:3:Z:I:1
P               2.92520918      2.09532455     11.85400367      15
P               2.88640461     -0.08288265     12.49816252      15
P               2.01530120      3.01726011     15.02676222      15
P               2.32160505     -0.17684145     16.08606554      15
P               0.74939310      0.09923795     13.09794632      15
P               0.81779139      1.14197051     15.11079158      15
P               3.80806924      2.95824425     13.74144261      15
P               3.90303045     -0.13667466     14.49479159      15
P               2.52834986      1.48564313      6.33266339      15
P               4.43413481      2.54114117      6.97680568      15
P               2.18488129      0.23667684      9.50540537      15
P               4.79790525      2.09898979     10.56470869      15
P               5.34491933      0.59937451      7.57658948      15
P               4.40768155      0.13724280      9.58943474      15
P               1.33960956      1.81876248      8.22010233      15
P               3.97240143      3.44846103      8.97343475      15
P               3.25477906      1.44679362      0.81130655      15
P               1.38779867      2.56950277      1.45546540      15
P               4.50814980      1.77382435      3.98406510      15
P               1.58882780      3.10561296      5.04336842      15
P               2.61402567      4.32914884      2.05524920      15
P               3.48285936      3.74854799      4.06809446      15
P               3.56065930      0.25075457      2.69876205      15
P               0.83290041      1.71597493      3.45209447      15
# --- G30 --- #
24
cutoff=-1.00000000 nneightol=1.20000000 pbc="T T T" Lattice="7.29286600       0.00000000       0.00000000      -3.64643350       6.31580760       0.00000000       0.00000000       0.00000000      11.50956100" Properties=species:S:1:pos:R:3:Z:I:1
P              -1.69535844      5.88104004     -0.52391522      15
P              -3.60104637      6.61362951      1.87350332      15
P               0.23527116      4.39872631      1.46463768      15
P              -1.35201758      5.68281210      3.86205621      15
P              -1.70167783      7.43388870      1.05992698      15
P              -0.00404805      6.45375747      2.27821401      15
P              -1.83242042      4.02774209      0.69561485      15
P              -2.88848216      4.63746384      2.64252615      15
P              -0.59906169      1.90698863      3.31260128      15
P              -0.28065865     -0.10968031      5.71001982      15
P              -0.28065535      4.32011977      5.30115417      15
P              -0.59906537      2.30345082      7.69857271      15
P              -1.94070831      1.12509165      4.89644348      15
P              -1.94070482      3.08534780      6.11473051      15
P               1.07447232      2.71493832      4.53213134      15
P               1.07446877      1.49550113      6.47904265      15
P               2.29441913      4.84343495      7.14911778      15
P               3.88170402      6.12751443      9.54654782      15
P               0.04538320      3.91261754      9.13768218      15
P               1.95107466      4.64520070     11.53510072      15
P               3.64238514      4.07248327      8.73297149      15
P               1.94475187      3.09235835      9.95124701      15
P               0.75795074      5.88877690      8.36865935      15
P               1.81401239      6.49849865     10.31555914      15
# --- G31 --- #
24
cutoff=-1.00000000 nneightol=1.20000000 pbc="T T T" Lattice="5.96044260       0.00000000       0.00000000       0.00000000      11.55246890       0.00000000      -0.00000000      -5.77623500      10.00473280" Properties=species:S:1:pos:R:3:Z:I:1
P               4.42851945     -5.02852447      8.43709122      15
P               3.81998806     -2.78886477     10.58079531      15
P               3.81967215     -2.98783847      6.09406283      15
P               4.42770882     -0.74779754      8.23840723      15
P               2.62257090     -3.80712817      9.01050247      15
P               2.62247554     -1.96960973      7.66459578      15
P               5.60695259     -3.53213311      7.36946617      15
P               5.60700624     -2.24373257      9.30552203      15
P               4.42851945      0.98376196      1.43135711      15
P               3.81998806     -1.99256996      2.29910761      15
P               3.81967215      1.99254071      4.37015733      15
P               4.42770882     -0.98453635      5.23791783      15
P               2.62257090     -0.12353067      2.20242187      15
P               2.62247554      0.12329926      4.46671301      15
P               5.60695259      1.16015651      3.26108268      15
P               5.60700624     -1.16072295      3.40885258      15
P               4.42851945      4.04476141     10.14101727      15
P               3.81998806      4.78143363      7.12956268      15
P               3.81967215      0.99529666      9.54524544      15
P               4.42770882      1.73233279      6.53314054      15
P               2.62257090      3.93064619      8.79654126      15
P               2.62247554      1.84629782      7.87815681      15
P               5.60695259      2.37197550      9.37891675      15
P               5.60700624      3.40443709      7.29510099      15
# --- G32 --- #
24
cutoff=-1.00000000 nneightol=1.20000000 pbc="T T T" Lattice="7.75046910       0.00000000       0.00000000       0.00000000       9.54966750       0.00000000       0.00000000      -4.77483370       8.27025510" Properties=species:S:1:pos:R:3:Z:I:1
P               7.82141689      1.08537704      4.52652564      15
P               7.53607562      3.37172977      2.60298009      15
P               4.42950160      0.56827686      4.22155999      15
P               4.14416808      3.37729723      3.20328483      15
P               7.09287280      3.18111842      4.81725819      15
P               4.87270442      2.58119398      5.16362474      15
P               6.24208830      0.45386707      2.96912082      15
P               5.72348892      2.34429059      1.87767872      15
P               2.65443491      0.31184443      6.94694812      15
P               2.36909364      0.83450253      9.88876883      15
P              -0.73747264      0.83449773      6.65161731      15
P              -1.02281391      0.31184445      9.59342975      15
P               1.92589857     -0.98781755      8.61656376      15
P              -0.29427756     -0.98781278      7.92382238      15
P               1.07511407      1.97635148      7.17874683      15
P               0.55650693      1.97635149      9.36163104      15
P               5.23792203     -1.39753651      5.06683795      15
P               4.95258851     -4.20656166      4.04857106      15
P               1.84601448     -1.40310396      5.66714269      15
P               1.56067321     -3.68945672      3.74359713      15
P               4.50938568     -2.19363978      3.10649803      15
P               2.28920956     -1.59371056      3.45287286      15
P               3.65860119     -2.43054313      6.39244406      15
P               3.13999405     -4.32097145      5.30101022      15
# --- G33 --- #
24
cutoff=-1.00000000 nneightol=1.20000000 pbc="T T T" Lattice="7.29781370      -0.00000000       0.00000850      -2.43260680       9.44048020       0.00000230      -2.43260090      -4.72023650       8.17568810" Properties=species:S:1:pos:R:3:Z:I:1
P              -2.79319876      5.01045229      5.42936306      15
P              -2.08600951      3.54096953      2.65871049      15
P              -2.79319759      2.19673204      7.05386366      15
P              -2.08600826      0.53201548      4.39592927      15
P              -4.30489017      3.59893900      3.13249756      15
P              -4.30489148      0.91334020      4.68303272      15
P              -1.24617600      3.60942403      6.25171624      15
P              -0.96178298      2.47650418      4.28944323      15
P               2.07200984      2.23327375      1.62450575      15
P               2.77919890      5.36747075      1.73722656      15
P               2.07200639      2.23326760     -1.62449032      15
P               2.77920269      5.36746450     -1.73720608      15
P               0.56031572      4.92816736      1.55053996      15
P               0.56031719      4.92817071     -1.55052512      15
P               3.61903151      2.22160932      0.00000542      15
P               3.90342434      4.48744730      0.00000699      15
P              -0.36059842      6.91696481      1.12183930      15
P               0.34659987      5.25225059      3.77977353      15
P              -0.36059615      9.73069121      2.74633478      15
P               0.34659483      8.26121088      5.51698740      15
P              -1.87228597      5.63358450      3.49266532      15
P              -1.87228612      8.31917994      5.04319523      15
P               1.18642610      8.32966222      1.92398369      15
P               1.47082034      7.19674410      3.88625613      15
# --- G34 --- #
24
cutoff=-1.00000000 nneightol=1.20000000 pbc="T T T" Lattice="5.96715130       0.00000000       0.00000000      -2.98357560       5.16770470       0.00000100      -0.00000100      -0.00000090      16.32856920" Properties=species:S:1:pos:R:3:Z:I:1
P               2.05903117     -0.74935853      0.20765027      15
P              -1.05043937      0.85416994     -0.59395154      15
P               1.27679712     -0.48671528      3.36536700      15
P              -1.66215312      1.40192063      2.57077021      15
P               1.01588960      1.20208045      0.26692335      15
P               0.54868241      1.47453722      2.49716103      15
P               0.72405104     -1.79787039      1.65236921      15
P              -1.90710759     -0.27729910      1.12379739      15
P               2.60302328      7.32555700      5.65051912      15
P               2.76906227      3.83091225      4.84891632      15
P               2.76668414      6.51680071      8.80821932      15
P               2.60055568      3.02728231      8.01362148      15
P               1.43459835      5.44645038      5.70979146      15
P               1.43224715      4.90560862      7.94001265      15
P               4.17855103      6.69368617      7.09523814      15
P               4.17727705      3.65475027      6.56666544      15
P              -4.66205540      3.75921000     11.09336938      15
P              -1.71862369      5.65032641     10.29176763      15
P              -4.04348278      4.30532252     14.25108617      15
P              -0.93840691      5.90621030     13.45648932      15
P              -2.45048890      3.68687763     11.15264208      15
P              -1.98093092      3.95526225     13.38286342      15
P              -4.90260327      5.43959246     12.53808886      15
P              -2.27017056      6.95795714     12.00951704      15
# --- G35 --- #
32
cutoff=-1.00000000 nneightol=1.20000000 pbc="T T T" Lattice="5.86427570       0.00000000       0.00000000       0.00000000      11.21775790       0.00000000       0.00000000       0.00000000      11.21775790" Properties=species:S:1:pos:R:3:Z:I:1
P               5.63310009      6.53756347      1.59574850      15
P               2.79698389      7.41217840      2.65563592      15
P               7.07735391      8.56212198      3.80557950      15
P               4.24123184      9.62200940      4.68019443      15
P               4.32007117      8.44140769      1.39437852      15
P               5.55426663      9.82337938      2.77635021      15
P               5.93725661      6.67069582      3.81600079      15
P               3.93708118      7.40175711      4.54706208      15
P               5.63310009      4.68013834      9.62207671      15
P               2.79698389      3.80552341      8.56217807      15
P               7.07735391      2.65557983      7.41223449      15
P               4.24123184      1.59568119      6.53761956      15
P               4.32007117      2.77628290      9.82344668      15
P               5.55426663      1.39431122      8.44147500      15
P               5.93725661      4.54699477      7.40182441      15
P               3.93708118      3.81593349      6.67076313      15
P               5.63310009      9.62200940      6.53761956      15
P               2.79698389      8.56212198      7.41223449      15
P               7.07735391      7.41217840      8.56217807      15
P               4.24123184      6.53756347      9.62207671      15
P               4.32007117      9.82337938      8.44147500      15
P               5.55426663      8.44140769      9.82344668      15
P               5.93725661      7.40175711      6.67076313      15
P               3.93708118      6.67069582      7.40182441      15
P               5.63310009      1.59568119      4.68019443      15
P               2.79698389      2.65557983      3.80557950      15
P               7.07735391      3.80552341      2.65563592      15
P               4.24123184      4.68013834      1.59574850      15
P               4.32007117      1.39431122      2.77635021      15
P               5.55426663      2.77628290      1.39437852      15
P               5.93725661      3.81593349      4.54706208      15
P               3.93708118      4.54699477      3.81600079      15
# --- G36 --- #
32
cutoff=-1.00000000 nneightol=1.20000000 pbc="T T T" Lattice="8.69347750      -0.00000000      -0.00000000       4.34673880      11.45393580       0.12567410       4.34673880       0.53394310      11.44217300" Properties=species:S:1:pos:R:3:Z:I:1
P              10.10000401      9.14892239     13.34927349      15
P               8.89221917      7.39110222     11.05048881      15
P               9.88029810     11.69577585     11.12123332      15
P               8.39835575      9.93040804      9.32652432      15
P              10.88809816      8.30921915     11.45660208      15
P              10.57145998      9.99063503      9.91331913      15
P               8.61099823     10.61477564     12.65173100      15
P               7.54688615      9.14000351     11.26323761      15
P               2.94021238      7.67302072      2.88326168      15
P               4.14799719      5.31302847      1.20851402      15
P               3.15992698      5.53719567      5.50792862      15
P               4.64186930      3.68068960      3.80766712      15
P               2.15212255      5.75161629      2.11158015      15
P               2.46876508      4.26925860      3.84693576      15
P               4.42921817      7.02818134      4.37305132      15
P               5.49332153      5.58799282      2.94871857      15
P               2.94021234     -1.67908127      2.90066187      15
P               4.14799718      0.68091098      4.57540953      15
P               3.15992694      0.45675577      0.27600649      15
P               4.64186494      2.31325038      1.97626787      15
P               2.15211819      0.24232369      3.67235484      15
P               2.46876072      1.72468138      1.93699923      15
P               4.42921812     -1.03424189      1.41087223      15
P               5.49333020      0.40594663      2.83520498      15
P              10.10000397      8.83289596      4.00249716      15
P               8.89221916     10.59071613      6.30128184      15
P               9.88029806      6.28605449      6.23054890      15
P               8.39835574      8.05142230      8.02525790      15
P              10.88810249      9.67259974      5.89518001      15
P              10.57145562      7.99119477      7.43845165      15
P               8.61100253      7.36704325      4.70005109      15
P               7.54689482      8.84181484      6.08853304      15
# --- G37 --- #
32
cutoff=-1.00000000 nneightol=1.20000000 pbc="T T T" Lattice="5.79203960       0.00000000       0.00000000       0.00000000      11.79553400       0.00000000       0.00000000       0.00000000      11.79553400" Properties=species:S:1:pos:R:3:Z:I:1
P               3.27349281      2.52806603      2.44419978      15
P               0.43552083      3.69656701      1.75505750      15
P               1.89404329      0.00605111      4.09796904      15
P              -0.93510163      1.13438830      3.33785303      15
P               1.73220212      3.54686989      3.68530228      15
P               0.62032165      1.85081365      4.75073389      15
P               2.18439823      0.65786052      1.98655665      15
P               0.16239721      1.49924776      1.45009577      15
P               3.27349281      9.26746797      9.35133422      15
P               0.43552083      8.09896699     10.04047650      15
P               1.89404329     11.78948289      7.69756496      15
P              -0.93510163     10.66114570      8.45768097      15
P               1.73220212      8.24866411      8.11023172      15
P               0.62032165      9.94472035      7.04480011      15
P               2.18439823     11.13767348      9.80897735      15
P               0.16239721     10.29628624     10.34543823      15
P               3.27349281      9.35133422      2.52806603      15
P               0.43552083     10.04047650      3.69656701      15
P               1.89404329      7.69756496      0.00605111      15
P              -0.93510163      8.45768097      1.13438830      15
P               1.73220212      8.11023172      3.54686989      15
P               0.62032165      7.04480011      1.85081365      15
P               2.18439823      9.80897735      0.65786052      15
P               0.16239721     10.34543823      1.49924776      15
P               3.27349281      2.44419978      9.26746797      15
P               0.43552083      1.75505750      8.09896699      15
P               1.89404329      4.09796904     11.78948289      15
P              -0.93510163      3.33785303     10.66114570      15
P               1.73220212      3.68530228      8.24866411      15
P               0.62032165      4.75073389      9.94472035      15
P               2.18439823      1.98655665     11.13767348      15
P               0.16239721      1.45009577     10.29628624      15
# --- G38 --- #
32
cutoff=-1.00000000 nneightol=1.20000000 pbc="T T T" Lattice="5.82482070      -0.00000000       0.00000000      -0.00000000       5.82482070      -0.00000000       0.00000000      -0.00000000      23.12423890" Properties=species:S:1:pos:R:3:Z:I:1
P               0.76906273      2.22717262     21.26366264      15
P               2.08699831      4.96959723     21.88938142      15
P              -1.98017110      3.54714689     21.87786555      15
P              -0.65320122      6.29419640     21.25721098      15
P               0.92551741      3.55274454     23.09986595      15
P              -0.81998913      4.96510046     23.08471958      15
P              -0.64121956      3.38510620     20.05051882      15
P               0.76808416      5.13122435     20.05574489      15
P               5.05575797      3.59764808      9.70154319      15
P               3.73782239      0.85522347     10.32726197      15
P               7.80499180      2.27767964     10.31574610      15
P               6.47802774     -0.46937570      9.69509153      15
P               4.89930329      2.27207616     11.53774650      15
P               6.64480983      0.85972024     11.52260013      15
P               6.46604026      2.43971450      8.48839937      15
P               5.05674237      0.69359635      8.49362544      15
P               3.59764808      0.76906273      3.92048346      15
P               0.85522347      2.08699831      4.54620224      15
P               2.27767964     -1.98017110      4.53468637      15
P              -0.46937570     -0.65320122      3.91403180      15
P               2.27207616      0.92551741      5.75668678      15
P               0.85972024     -0.81998913      5.74154040      15
P               2.43971450     -0.64121956      2.70733964      15
P               0.69359635      0.76808416      2.71256572      15
P               2.22717262      5.05575797     15.48260291      15
P               4.96959723      3.73782239     16.10832169      15
P               3.54714689      7.80499180     16.09680582      15
P               6.29419640      6.47802774     15.47615125      15
P               3.55274454      4.89930329     17.31880623      15
P               4.96510046      6.64480983     17.30365985      15
P               3.38510620      6.46604026     14.26945909      15
P               5.13122435      5.05674237     14.27468517      15
# --- G39 --- #
32
cutoff=-1.00000000 nneightol=1.20000000 pbc="T T T" Lattice="7.84373650       0.00000080       0.00000090       3.92186620      10.23668670       0.22223630       3.92186620       3.02759500       9.78124860" Properties=species:S:1:pos:R:3:Z:I:1
P               6.02512382      8.84285674      9.48901038      15
P               6.54206992      6.86107868      7.23762946      15
P               4.17971259      6.21495915     10.66904605      15
P               5.47941647      3.99401776      9.14664572      15
P               4.80619972      8.11840860      7.78752338      15
P               3.30060250      6.71064396      8.63372838      15
P               6.27709230      6.93179733     10.60289142      15
P               7.09739861      5.56703641      9.02337517      15
P               6.02512603      0.81687954      5.29398115      15
P               6.54207068      2.79865771      7.54536220      15
P               4.17971411      3.44477676      4.11394506      15
P               5.47942058      5.66572865      5.63634591      15
P               4.80620113      1.54132743      6.99546787      15
P               3.30060361      2.94909176      6.14926253      15
P               6.27708624      2.72793900      4.18010017      15
P               7.09739154      4.09270009      5.75961661      15
P               5.74047683      5.31458857     -0.66982930      15
P               5.22353073      8.02400188      0.61673184      15
P               7.58588806      4.90238336      2.18120876      15
P               6.28618810      6.97664438      3.89811609      15
P               6.95940093      7.14966937     -0.44100374      15
P               8.46499815      6.72303737      1.14513930      15
P               5.48851227      4.76895115      1.47380053      15
P               4.66820204      6.66276266      2.35179977      15
P               5.74047462     11.55423936      5.89380847      15
P               5.22352997      8.84482593      4.60724721      15
P               7.58588654     11.96644494      3.04277084      15
P               6.28618399      9.89218668      1.32587299      15
P               6.95939952      9.71915880      5.66498319      15
P               8.46499704     10.14579110      4.07884049      15
P               5.48851441     12.09988695      3.75017880      15
P               4.66820911     10.20606504      2.87217915      15
# --- G40 --- #
32
cutoff=-1.00000000 nneightol=1.20000000 pbc="T T T" Lattice="6.92004620       0.23467350       0.00014220      -3.13496960       7.44366910      -0.00001850       0.00028920       0.00008350      16.37027610" Properties=species:S:1:pos:R:3:Z:I:1
P               4.35914037      0.57646482      0.42763468      15
P               1.25500735      1.36709964      0.20531711      15
P               4.57694210      2.22614958      2.94426806      15
P               1.11051171      2.68394204      2.95989942      15
P               2.73774843      3.08506781      0.16310604      15
P               2.98912181      3.66561908      2.33643254      15
P               3.72564834      0.22109328      2.53848489      15
P               1.45096650      0.61466410      2.29702855      15
P              -0.57397954      7.10193643      8.61271207      15
P               2.53015255      6.31129958      8.39051117      15
P              -0.79168543      5.45227758     11.12931652      15
P               2.67474551      4.99448528     11.14508335      15
P               1.04740998      4.59333097      8.34821887      15
P               0.79611339      4.01280187     10.52152808      15
P               0.05958708      7.45732951     10.72359237      15
P               2.33425725      7.06376367     10.48222379      15
P              -0.57385005      7.10197382     15.94276511      15
P               2.53028990      6.31133923     16.16508269      15
P              -0.79164485      5.45228929     13.42613174      15
P               2.67478554      4.99449684     13.41050037      15
P               1.04754882      4.59337106     16.20729376      15
P               0.79617544      4.01281979     14.03396726      15
P               0.05964199      7.45734536     13.83191491      15
P               2.33432069      7.06378198     14.07337125      15
P               4.35926987      0.57650221      7.75768773      15
P               1.25514470      1.36713930      7.97988863      15
P               4.57698268      2.22616130      5.24108328      15
P               1.11055174      2.68395360      5.22531645      15
P               2.73788727      3.08510790      8.02218093      15
P               2.98918386      3.66563700      5.84887172      15
P               3.72570325      0.22110913      5.64680743      15
P               1.45102994      0.61468242      5.88817601      15
# --- G41 --- #
32
cutoff=-1.00000000 nneightol=1.20000000 pbc="T T T" Lattice="6.28257500       0.86732120       0.00000000       0.82126100       9.45129590       0.00000000       0.00000000       0.00000000      14.18043930" Properties=species:S:1:pos:R:3:Z:I:1
P              -0.87951506      0.52150639     -0.39547827      15
P              -1.28909434      3.59071963     -0.33231859      15
P               1.32365444      1.02134348      1.94237985      15
P               1.64967254      4.02676078      1.53259352      15
P               0.23406942      2.25834295     -1.27877784      15
P               1.97239985      2.28714566      0.22874467      15
P              -0.73495988      1.88006257      2.40453455      15
P              -0.55792573      3.99899776      1.72912023      15
P               7.98335106      9.79711071      6.69474138      15
P               8.39293034      6.72789747      6.75790106      15
P               5.78018156      9.29727362      9.03259950      15
P               5.45416346      6.29185632      8.62281317      15
P               6.86976658      8.06027415      5.81144181      15
P               5.13143615      8.03147144      7.31896432      15
P               7.83879588      8.43855453      9.49475420      15
P               7.66176173      6.31961934      8.81933988      15
P               7.98335106      9.79711071     14.57591757      15
P               8.39293034      6.72789747     14.51275789      15
P               5.78018156      9.29727362     12.23805945      15
P               5.45416346      6.29185632     12.64784578      15
P               6.86976658      8.06027415     15.45921714      15
P               5.13143615      8.03147144     13.95169463      15
P               7.83879588      8.43855453     11.77590475      15
P               7.66176173      6.31961934     12.45131907      15
P              -0.87951506      0.52150639      7.48569792      15
P              -1.28909434      3.59071963      7.42253824      15
P               1.32365444      1.02134348      5.14783980      15
P               1.64967254      4.02676078      5.55762613      15
P               0.23406942      2.25834295      8.36899749      15
P               1.97239985      2.28714566      6.86147498      15
P              -0.73495988      1.88006257      4.68568510      15
P              -0.55792573      3.99899776      5.36109942      15
# --- G42 --- #
32
cutoff=-1.00000000 nneightol=1.20000000 pbc="T T T" Lattice="5.79332360       0.00000000       0.00000000       0.00000000       5.79332360       0.00000000       0.00000000       0.00000000      21.73465590" Properties=species:S:1:pos:R:3:Z:I:1
P               5.15436635      3.58170494     15.31293447      15
P               6.45813645      0.80775152     14.76606879      15
P               2.38372093      2.28081991     14.78119611      15
P               3.68098512     -0.49255996     15.30021969      15
P               5.32169492      2.22175698     13.51702159      15
P               3.51789727      0.88614098     13.51321802      15
P               3.75412004      2.44093000     16.57193615      15
P               5.08957962      0.63726560     16.55833025      15
P               0.63895725      2.21161866      4.44560652      15
P              -0.66481285      4.98557208      3.89874084      15
P               3.40960267      3.51250369      3.91386816      15
P               2.11233848      6.28588356      4.43289174      15
P               0.47162868      3.57156662      2.64969364      15
P               2.27542633      4.90718262      2.64589007      15
P               2.03920356      3.35239360      5.70460820      15
P               0.70374398      5.15605800      5.69100230      15
P               2.21161866      5.15436635      9.87927049      15
P               4.98557208      6.45813645      9.33240482      15
P               3.51250369      2.38372093      9.34753214      15
P               6.28588356      3.68098512      9.86655572      15
P               3.57156662      5.32169492      8.08335761      15
P               4.90718262      3.51789727      8.07955405      15
P               3.35239360      3.75412004     11.13827217      15
P               5.15605800      5.08957962     11.12466628      15
P               3.58170494      0.63895725     20.74659844      15
P               0.80775152     -0.66481285     20.19973277      15
P               2.28081991      3.40960267     20.21486009      15
P              -0.49255996      2.11233848     20.73388367      15
P               2.22175698      0.47162868     18.95068556      15
P               0.88614098      2.27542633     18.94688200      15
P               2.44093000      2.03920356     22.00560012      15
P               0.63726560      0.70374398     21.99199423      15
# --- G43 --- #
32
cutoff=-1.00000000 nneightol=1.20000000 pbc="T T T" Lattice="5.78529500      -0.00002080       0.00000630      -0.00002090       5.78712170       0.00006290       0.00002500       0.00009420      21.59442890" Properties=species:S:1:pos:R:3:Z:I:1
P               0.82097032      2.07077579      8.39924130      15
P               3.58001267      3.36938198      7.84313710      15
P               2.12354459     -0.68851359      7.84246517      15
P               4.87849802      0.61187412      8.39920827      15
P               2.17028932      2.23966019      6.59049525      15
P               3.52732928      0.45508061      6.59315504      15
P               1.95875346      0.66260839      9.64727726      15
P               3.74256907      2.01867507      9.65033875      15
P               2.07146851      4.96450354     13.19917580      15
P              -0.68729974      6.26326174     13.75420693      15
P               0.76898937      2.20569715     13.75537370      15
P              -1.98586931      3.50599564     13.19967380      15
P               0.72206729      5.13336135     15.00775278      15
P              -0.63443910      3.34864682     15.00503260      15
P               0.93424514      3.55715521     11.95059098      15
P              -0.84989846      4.91302057     11.94771012      15
P               4.96413791      0.82269365     19.19260289      15
P               2.20537775     -0.47603892     18.63756576      15
P               3.66163755      3.58151520     18.63640216      15
P               0.90678955      2.28123652     19.19209606      15
P               3.61473372      0.65384555     17.38402298      15
P               2.25821445      2.43856984     17.38674020      15
P               3.82690726      2.23005016     20.44118524      15
P               2.04277346      0.87419763     20.44406221      15
P               3.71360493      3.71633620      2.39810577      15
P               6.47265794      2.41771017      2.95421598      15
P               5.01616056      6.47561621      2.95488474      15
P               7.77112209      5.17521448      2.39814764      15
P               5.06292934      3.54744788      4.20685476      15
P               6.41995640      5.33201771      4.20421952      15
P               4.85137501      5.12450120      1.15009389      15
P               6.63520041      3.76841591      1.14701468      15
# --- G44 --- #
32
cutoff=-1.00000000 nneightol=1.20000000 pbc="T T T" Lattice="5.82450590       0.00000000       0.00000000       0.00000000       5.82450590       0.00000000       0.00000000       0.00000000      23.13181780" Properties=species:S:1:pos:R:3:Z:I:1
P               3.54742697      7.80448261     15.31499827      15
P               2.22770460      5.05615456     15.93266407      15
P               6.29506191      6.47832416     15.93786873      15
P               4.96908402      3.73755049     15.30354802      15
P               3.38637355      6.46717023     17.14386918      15
P               5.13123244      5.05671953     17.13806309      15
P               4.96515248      6.64462545     14.10906721      15
P               3.55234867      4.89962096     14.09481801      15
P               2.27707893     -1.97997671      3.74908937      15
P               3.59680130      0.76835134      4.36675517      15
P              -0.47055601     -0.65381826      4.37195983      15
P               0.85542188      2.08695541      3.73763912      15
P               2.43813235     -0.64266433      5.57796028      15
P               0.69327346      0.76778637      5.57215419      15
P               0.85935342     -0.82011955      2.54315831      15
P               2.27215723      0.92488494      2.52890911      15
P              -1.97997671      3.54742697      9.53204382      15
P               0.76835134      2.22770460     10.14970962      15
P              -0.65381826      6.29506191     10.15491428      15
P               2.08695541      4.96908402      9.52059357      15
P              -0.64266433      3.38637355     11.36091473      15
P               0.76778637      5.13123244     11.35510864      15
P              -0.82011955      4.96515248      8.32611276      15
P               0.92488494      3.55234867      8.31186356      15
P               7.80448261      2.27707893     21.09795272      15
P               5.05615456      3.59680130     21.71561852      15
P               6.47832416     -0.47055601     21.72082318      15
P               3.73755049      0.85542188     21.08650247      15
P               6.46717023      2.43813235     22.92682363      15
P               5.05671953      0.69327346     22.92101754      15
P               6.64462545      0.85935342     19.89202166      15
P               4.89962096      2.27215723     19.87777246      15
# --- G45 --- #
32
cutoff=-1.00000000 nneightol=1.20000000 pbc="T T T" Lattice="8.12796340      -0.28364770      -0.30187680       3.28822360      10.35314270      -0.97082090       3.28820950      -1.61260290      10.27274810" Properties=species:S:1:pos:R:3:Z:I:1
P               6.48570915      4.43552134      6.39074771      15
P               8.22777513      6.54488410      8.62224675      15
P               4.95104335      3.18856781      8.75706373      15
P               7.02072305      4.68713101     10.71781356      15
P               8.42342118      4.66681365      7.45849460      15
P               7.96034971      3.29794646      9.18546365      15
P               4.95795266      5.21153414      7.81252686      15
P               6.18713131      6.30927397      9.42048983      15
P               8.21868539      2.35425522      4.17580169      15
P               6.47661942      0.25821033      1.93178857      15
P               9.75334685     -0.08500670      5.27322452      15
P               7.68365858     -1.94880007      3.65566245      15
P               6.28097568      1.30294875      3.87858687      15
P               6.74403683     -0.50578030      5.13741697      15
P               9.74644117      0.98347307      3.31289539      15
P               8.51725872     -0.55313280      2.11730253      15
P               8.21868735      4.02137076      2.60930269      15
P               6.47662137      1.91200800      0.37780365      15
P               9.75334503      5.26832458      0.24298697      15
P               7.68366532      3.76976138     -1.71776286      15
P               6.28097532      3.79007845      1.54155580      15
P               6.74404679      5.15894564     -0.18541325      15
P               9.74644384      3.24535796      1.18752354      15
P               8.51726519      2.14761813     -0.42043943      15
P               6.48571111      6.10263688      4.82424871      15
P               8.22778036      8.19868015      7.06827210      15
P               4.95104965      8.54189880      3.72682588      15
P               7.02073792     10.40569217      5.34438795      15
P               8.42342082      7.15394335      5.12146353      15
P               7.96035639      8.96267402      3.86262316      15
P               4.95795533      7.47341903      5.68715501      15
P               6.18713778      9.01002490      6.88274787      15
# --- G46 --- #
32
cutoff=-1.00000000 nneightol=1.20000000 pbc="T T T" Lattice="5.79662110       0.00000000       0.00000000      -2.89831000      13.23425600       0.00000000       0.00000000       0.00000000      12.01104350" Properties=species:S:1:pos:R:3:Z:I:1
P               6.59200749      3.17469950     11.31069156      15
P               5.41083585      4.19037571     13.89077181      15
P               3.65181058      3.66248771     10.13439002      15
P               2.47515155      3.36171277     12.85318580      15
P               5.46435887      2.15861303     12.89964452      15
P               3.62925876      1.95263507     11.62404768      15
P               5.19426542      4.95853163     10.94893095      15
P               3.84588732      5.18604173     12.74669589      15
P               3.69369723     10.05955650      0.70035194      15
P               2.51253130      9.04388029     -1.87972831      15
P               0.75349448      9.57176829      1.87665348      15
P              -0.42315873      9.87254323     -0.84214230      15
P               2.56604869     11.07564297     -0.88860102      15
P               0.73094280     11.28162093      0.38699582      15
P               2.29596081      8.27572437      1.06211255      15
P               0.94757109      8.04821427     -0.73565239      15
P               3.69369723     10.05955650      5.30516981      15
P               2.51253130      9.04388029      7.88525006      15
P               0.75349448      9.57176829      4.12886827      15
P              -0.42315873      9.87254323      6.84766405      15
P               2.56604869     11.07564297      6.89412277      15
P               0.73094280     11.28162093      5.61852593      15
P               2.29596081      8.27572437      4.94340920      15
P               0.94757109      8.04821427      6.74117414      15
P               6.59200749      3.17469950      6.70587369      15
P               5.41083585      4.19037571      4.12579344      15
P               3.65181058      3.66248771      7.88217523      15
P               2.47515155      3.36171277      5.16337945      15
P               5.46435887      2.15861303      5.11692073      15
P               3.62925876      1.95263507      6.39251757      15
P               5.19426542      4.95853163      7.06763430      15
P               3.84588732      5.18604173      5.26986936      15
# --- G47 --- #
32
cutoff=-1.00000000 nneightol=1.20000000 pbc="T T T" Lattice="6.05941220       0.00000000       0.00000000       0.00000000      11.60056770       0.00000000       0.00000000       0.00000000      11.60056770" Properties=species:S:1:pos:R:3:Z:I:1
P               1.17992510      2.20611476      0.82753810      15
P               0.54572278      4.97224693      2.20568554      15
P               0.54595304      0.82816453      3.59449390      15
P               1.17949488      3.59427349      4.97271095      15
P               2.35681443      3.63264817      2.01777954      15
P               2.35682655      2.16804170      3.78255071      15
P              -0.63081511      2.01777954      2.16757768      15
P              -0.63104536      3.78234190      3.63238136      15
P               1.17992510      9.39445294     10.77302960      15
P               0.54572278      6.62832077      9.39488216      15
P               0.54595304     10.77240317      8.00607380      15
P               1.17949488      8.00629421      6.62785675      15
P               2.35681443      7.96791953      9.58278816      15
P               2.35682655      9.43252600      7.81801699      15
P              -0.63081511      9.58278816      9.43299002      15
P              -0.63104536      7.81822580      7.96818634      15
P               1.17992510     10.77302960      2.20611476      15
P               0.54572278      9.39488216      4.97224693      15
P               0.54595304      8.00607380      0.82816453      15
P               1.17949488      6.62785675      3.59427349      15
P               2.35681443      9.58278816      3.63264817      15
P               2.35682655      7.81801699      2.16804170      15
P              -0.63081511      9.43299002      2.01777954      15
P              -0.63104536      7.96818634      3.78234190      15
P               1.17992510      0.82753810      9.39445294      15
P               0.54572278      2.20568554      6.62832077      15
P               0.54595304      3.59449390     10.77240317      15
P               1.17949488      4.97271095      8.00629421      15
P               2.35681443      2.01777954      7.96791953      15
P               2.35682655      3.78255071      9.43252600      15
P              -0.63081511      2.16757768      9.58278816      15
P              -0.63104536      3.63238136      7.81822580      15
# --- G48 --- #
32
cutoff=-1.00000000 nneightol=1.20000000 pbc="T T T" Lattice="5.85369540       0.00000000       0.00000000       0.00000000      11.61172400       0.00000000       0.00000000       0.00000000      12.19099620" Properties=species:S:1:pos:R:3:Z:I:1
P               1.34293724      1.95861916      3.39092559      15
P              -0.02559236      4.70855408      2.69341775      15
P               4.07743251      3.29743932      2.70093959      15
P               2.71982591      6.05882341      3.29177622      15
P               1.14381793      3.26883965      1.53580951      15
P               2.89450018      4.68218386      1.48486334      15
P               2.77521943      3.17529560      4.53525783      15
P               1.30200820      4.90810156      4.51272887      15
P               1.34293724      9.65310484      8.80007061      15
P              -0.02559236      6.90316992      9.49757845      15
P               4.07743251      8.31428468      9.49005661      15
P               2.71982591      5.55290059      8.89921998      15
P               1.14381793      8.34288435     10.65518669      15
P               2.89450018      6.92954014     10.70613286      15
P               2.77521943      8.43642840      7.65573837      15
P               1.30200820      6.70362244      7.67826733      15
P               1.34293724      7.76448116      2.70457251      15
P              -0.02559236     10.51441608      3.40208035      15
P               4.07743251      9.10330132      3.39455851      15
P               2.71982591     11.86468541      2.80372188      15
P               1.14381793      9.07470165      4.55968859      15
P               2.89450018     10.48804586      4.61063476      15
P               2.77521943      8.98115760      1.56024027      15
P               1.30200820     10.71396356      1.58276923      15
P               1.34293724      3.84724284      9.48642369      15
P              -0.02559236      1.09730792      8.78891585      15
P               4.07743251      2.50842268      8.79643769      15
P               2.71982591     -0.25296141      9.38727432      15
P               1.14381793      2.53702235      7.63130761      15
P               2.89450018      1.12367814      7.58036144      15
P               2.77521943      2.63056640     10.63075593      15
P               1.30200820      0.89776044     10.60822697      15
# --- G49 --- #
32
cutoff=-1.00000000 nneightol=1.20000000 pbc="T T T" Lattice="5.82368440       0.00000000       0.00000000       0.00000000      11.88343460       0.00000000       0.00000000       0.00000000      11.88343460" Properties=species:S:1:pos:R:3:Z:I:1
P              -1.19188107      5.26104605      2.51938320      15
P               1.62946107      6.47108866      1.85725011      15
P               0.21937237      2.49257417      3.69047192      15
P               3.03660881      3.77498690      3.19562193      15
P               0.35480797      4.73187671      1.00688341      15
P               1.50791495      2.92147110      1.81469553      15
P              -0.07263299      4.61848497      4.31284304      15
P               1.93035337      5.56090075      3.87445125      15
P              -1.19188107      6.62238855      9.36405140      15
P               1.62946107      5.41234594     10.02618449      15
P               0.21937237      9.39086043      8.19296268      15
P               3.03660881      8.10844770      8.68781267      15
P               0.35480797      7.15155789     10.87655119      15
P               1.50791495      8.96196350     10.06873907      15
P              -0.07263299      7.26494963      7.57059156      15
P               1.93035337      6.32253385      8.00898335      15
P              -1.19188107      9.36405140      5.26104605      15
P               1.62946107     10.02618449      6.47108866      15
P               0.21937237      8.19296268      2.49257417      15
P               3.03660881      8.68781267      3.77498690      15
P               0.35480797     10.87655119      4.73187671      15
P               1.50791495     10.06873907      2.92147110      15
P              -0.07263299      7.57059156      4.61848497      15
P               1.93035337      8.00898335      5.56090075      15
P              -1.19188107      2.51938320      6.62238855      15
P               1.62946107      1.85725011      5.41234594      15
P               0.21937237      3.69047192      9.39086043      15
P               3.03660881      3.19562193      8.10844770      15
P               0.35480797      1.00688341      7.15155789      15
P               1.50791495      1.81469553      8.96196350      15
P              -0.07263299      4.31284304      7.26494963      15
P               1.93035337      3.87445125      6.32253385      15
# --- G50 --- #
32
cutoff=-1.00000000 nneightol=1.20000000 pbc="T T T" Lattice="6.27659790       0.00000000       0.00000000       0.00000000      11.61333230       0.00000000       0.00000000       0.00000000      11.61536140" Properties=species:S:1:pos:R:3:Z:I:1
P               3.61623677     10.46702672      9.92826500      15
P               4.32602585      7.49323556     10.46878585      15
P               4.32602585      9.92676289      6.95425625      15
P               3.61623677      6.95297173      7.49477710      15
P               5.48393890      9.19374097      9.75037574      15
P               5.48393890      8.22625748      7.67266636      15
P               2.46246627      9.74797564      8.22687010      15
P               2.46246627      7.67202281      9.19617200      15
P               3.61623677      1.14630558      1.68709640      15
P               4.32602585      4.12009674      1.14657555      15
P               4.32602585      1.68656941      4.66110515      15
P               3.61623677      4.66036057      4.12058430      15
P               5.48393890      2.41959133      1.86498566      15
P               5.48393890      3.38707482      3.94269504      15
P               2.46246627      1.86535666      3.38849130      15
P               2.46246627      3.94130949      2.41918940      15
P               3.61623677     10.46702672      1.68709640      15
P               4.32602585      7.49323556      1.14657555      15
P               4.32602585      9.92676289      4.66110515      15
P               3.61623677      6.95297173      4.12058430      15
P               5.48393890      9.19374097      1.86498566      15
P               5.48393890      8.22625748      3.94269504      15
P               2.46246627      9.74797564      3.38849130      15
P               2.46246627      7.67202281      2.41918940      15
P               3.61623677      1.14630558      9.92826500      15
P               4.32602585      4.12009674     10.46878585      15
P               4.32602585      1.68656941      6.95425625      15
P               3.61623677      4.66036057      7.49477710      15
P               5.48393890      2.41959133      9.75037574      15
P               5.48393890      3.38707482      7.67266636      15
P               2.46246627      1.86535666      8.22687010      15
P               2.46246627      3.94130949      9.19617200      15
# --- G51 --- #
32
cutoff=-1.00000000 nneightol=1.20000000 pbc="T T T" Lattice="6.78843360       0.00000160      -0.00000000       3.39421620      10.64951350      -0.00013010       3.39421600      -0.00012820      10.64933440" Properties=species:S:1:pos:R:3:Z:I:1
P               5.68496637      8.64233478      1.01994092      15
P               7.62692654     10.14019638      3.06443508      15
P               7.05025962      5.95669922      1.83036677      15
P               7.97849279      7.28376789      4.40773442      15
P               7.92505778      9.00274452      1.20502194      15
P               8.78361136      7.22729825      2.27490772      15
P               5.40245208      7.24340508      2.69517285      15
P               6.30641328      8.66676904      4.19512486      15
P               5.68496949      2.00750953      9.62958286      15
P               7.62692674      0.50964884      7.58507804      15
P               7.05025916      4.69314573      8.81914635      15
P               7.97849287      3.36607749      6.24177870      15
P               7.92505418      1.64709019      9.44449118      15
P               8.78361451      3.42253686      8.37460541      15
P               5.40244851      3.40642844      7.95434027      15
P               6.30641349      1.98307556      6.45438826      15
P               0.59363784      4.30503611      3.31740676      15
P               2.53559826      2.26047173      4.81529257      15
P               1.95893125      3.49466235      0.63183556      15
P               2.88716813      0.91720883      1.95894451      15
P               2.83373945      4.11994374      3.67782510      15
P               3.69229321      3.05008346      1.90243438      15
P               0.31112041      2.62979945      1.91854131      15
P               1.21508517      1.12979856      3.34191772      15
P               7.38207442      6.34479674      7.33210636      15
P               9.32403144      8.38937269      5.83422056      15
P               8.74736733      7.15517115     10.01767756      15
P               9.67560412      9.73262511      8.69056862      15
P               9.62216588      6.52989017      6.97169868      15
P              10.48072265      7.59976151      8.74708939      15
P               7.09955659      8.02003327      8.73097182      15
P               8.00351800      9.52004524      7.30759540      15
# --- G52 --- #
32
cutoff=-1.00000000 nneightol=1.20000000 pbc="T T T" Lattice="5.10505260       0.00000000       0.00000000       0.00000000      10.04233910       0.00000000       0.00000000       0.00000000      14.67336670" Properties=species:S:1:pos:R:3:Z:I:1
P               1.81119609      4.16450781     15.89307563      15
P               1.81113993      0.85660148     15.89291423      15
P               1.81113993      4.16456807     12.32986863      15
P               1.81119609      0.85666174     12.32970722      15
P               3.16843558      2.51055465     15.26810760      15
P               3.16843558      2.51061490     12.95467526      15
P               0.49790599      4.01714653     14.11150882      15
P               0.49790599      1.00402302     14.11128872      15
P               3.29385651      5.87783129     15.89307563      15
P               3.29391267      9.18573762     15.89291423      15
P               3.29391267      5.87777103     12.32986863      15
P               3.29385651      9.18567736     12.32970722      15
P               1.93661702      7.53178445     15.26810760      15
P               1.93661702      7.53172420     12.95467526      15
P               4.60714661      6.02519257     14.11150882      15
P               4.60714661      9.03831608     14.11128872      15
P               1.81119609      0.85666174      8.55639228      15
P               1.81113993      4.16456807      8.55623088      15
P               1.81113993      0.85660148      4.99318528      15
P               1.81119609      4.16450781      4.99302387      15
P               3.16843558      2.51061490      7.93142425      15
P               3.16843558      2.51055465      5.61799191      15
P               0.49790599      1.00402302      6.77482547      15
P               0.49790599      4.01714653      6.77460537      15
P               3.29385651      9.18567736      8.55639228      15
P               3.29391267      5.87777103      8.55623088      15
P               3.29391267      9.18573762      4.99318528      15
P               3.29385651      5.87783129      4.99302387      15
P               1.93661702      7.53172420      7.93142425      15
P               1.93661702      7.53178445      5.61799191      15
P               4.60714661      9.03831608      6.77482547      15
P               4.60714661      6.02519257      6.77460537      15
# --- G53 --- #
32
cutoff=-1.00000000 nneightol=1.20000000 pbc="T T T" Lattice="8.65827230      -0.00000110       0.00000000      -4.32913310       8.06700110       0.00000000       0.00000000       0.00000000      10.12966040" Properties=species:S:1:pos:R:3:Z:I:1
P               3.58497225      4.26422410      0.89322332      15
P               1.66346020      6.92438231      0.76771683      15
P               3.58497225      4.26422410      4.17160688      15
P               1.66346020      6.92438231      4.29711337      15
P               3.73035412      6.44878397      1.39820715      15
P               3.73035412      6.44878397      3.66662305      15
P               0.74625811      4.27952756      2.53241510      15
P               0.36998775      6.50193786      2.53241510      15
P               0.74414098      3.80277590      5.95805352      15
P               2.66566169      1.14261769      5.83254703      15
P               0.74414098      3.80277590      9.23643708      15
P               2.66566169      1.14261769      9.36194357      15
P               0.59876776      1.61821603      6.46303735      15
P               0.59876776      1.61821603      8.73145325      15
P               3.58286378      3.78747244      7.59724530      15
P               3.95913413      1.56506214      7.59724530      15
P              -0.74415542      3.80277609      4.17160688      15
P              -2.66568680      1.14261836      4.29711337      15
P              -0.74415542      3.80277609      0.89322332      15
P              -2.66568680      1.14261836      0.76771683      15
P              -0.59878385      1.61821619      3.66662305      15
P              -0.59878385      1.61821619      1.39820715      15
P              -3.58287823      3.78747335      2.53241510      15
P              -3.95915892      1.56506315      2.53241510      15
P               5.07327730      4.26422391      9.23643708      15
P               6.99480002      6.92438164      9.36194357      15
P               5.07327730      4.26422391      5.95805352      15
P               6.99480002      6.92438164      5.83254703      15
P               4.92790574      6.44878381      8.73145325      15
P               4.92790574      6.44878381      6.46303735      15
P               7.91200011      4.27952665      7.59724530      15
P               8.28827215      6.50193685      7.59724530      15
# --- G54 --- #
32
cutoff=-1.00000000 nneightol=1.20000000 pbc="T T T" Lattice="6.92075470       0.19449060       0.00000000      -3.08984340       7.46242760       0.00000000       0.00000000       0.00000000      16.36686230" Properties=species:S:1:pos:R:3:Z:I:1
P               4.36332486      0.55007459      0.42625856      15
P               4.58927163      2.20224598      2.94323648      15
P               1.26389849      1.36304854      0.20623883      15
P               1.12816595      2.68129827      2.95885047      15
P               3.72791988      0.20212672      2.53818937      15
P               1.45448872      0.60972663      2.29720369      15
P               2.75749371      3.07124968      0.16270298      15
P               3.01231928      3.65158848      2.33514208      15
P              -0.53241356      7.10684361      8.60968971      15
P              -0.75836033      5.45467222     11.12666763      15
P               2.56701281      6.29386966      8.38966998      15
P               2.70274535      4.97561993     11.14228162      15
P               0.10299142      7.45479148     10.72162052      15
P               2.37642258      7.04719157     10.48063484      15
P               1.07341759      4.58566852      8.34613413      15
P               0.81859202      4.00532972     10.51857323      15
P              -0.53241356      7.10684361     15.94060374      15
P              -0.75836033      5.45467222     13.42362582      15
P               2.56701281      6.29386966     16.16062347      15
P               2.70274535      4.97561993     13.40801183      15
P               0.10299142      7.45479148     13.82867293      15
P               2.37642258      7.04719157     14.06965861      15
P               1.07341759      4.58566852     16.20415932      15
P               0.81859202      4.00532972     14.03172022      15
P               4.36332486      0.55007459      7.75717259      15
P               4.58927163      2.20224598      5.24019467      15
P               1.26389849      1.36304854      7.97719232      15
P               1.12816595      2.68129827      5.22458068      15
P               3.72791988      0.20212672      5.64524178      15
P               1.45448872      0.60972663      5.88622746      15
P               2.75749371      3.07124968      8.02072817      15
P               3.01231928      3.65158848      5.84828907      15
# --- G55 --- #
32
cutoff=-1.00000000 nneightol=1.20000000 pbc="T T T" Lattice="6.24892100       0.00000000       0.00000000       0.00000000      10.58707100       0.00000000       0.00000000       0.00000000      14.10861100" Properties=species:S:1:pos:R:3:Z:I:1
P               2.13342537      6.44535589      5.30004081      15
P               2.13359409      9.43547294      5.30107074      15
P              -0.32263179      6.42914708      3.34811448      15
P              -0.32293799      9.45216875      3.34805804      15
P               0.79030729      7.94033501      6.25248492      15
P              -0.95206686      7.94048323      4.82383286      15
P               1.80206384      6.83512950      3.20671798      15
P               1.80189512      9.04656747      3.20760682      15
P               5.25788587      9.43525061      8.80857019      15
P               5.25805459      6.44513356      8.80754026      15
P               2.80182871      9.45145942     10.76049652      15
P               2.80152251      6.42843775     10.76055296      15
P               3.91476779      7.94027149      7.85611197      15
P               2.17239364      7.94012327      9.28477814      15
P               4.92652434      9.04547700     10.90189302      15
P               4.92635562      6.83403903     10.90099007      15
P               5.25788587      1.15182039      8.80857019      15
P               5.25805459      4.14193744      8.80754026      15
P               2.80182871      1.13561158     10.76049652      15
P               2.80152251      4.15863325     10.76055296      15
P               3.91476779      2.64679951      7.85611197      15
P               2.17239364      2.64694773      9.28477814      15
P               4.92652434      1.54159400     10.90189302      15
P               4.92635562      3.75303197     10.90099007      15
P               2.13342537      4.14171511      5.30004081      15
P               2.13359409      1.15159806      5.30107074      15
P              -0.32263179      4.15792392      3.34811448      15
P              -0.32293799      1.13490225      3.34805804      15
P               0.79030729      2.64673599      6.25248492      15
P              -0.95206686      2.64658777      4.82383286      15
P               1.80206384      3.75194150      3.20671798      15
P               1.80189512      1.54050353      3.20760682      15
# --- G56 --- #
32
cutoff=-1.00000000 nneightol=1.20000000 pbc="T T T" Lattice="10.79357260       0.00000000       0.00000000       0.00000000       8.21276750       0.00000000       0.00000000       0.00000000       8.10528550" Properties=species:S:1:pos:R:3:Z:I:1
P               3.19905302      5.18696221      1.23038234      15
P               2.81010663      2.26582043      2.29262053      15
P               2.09038041      4.17943632     -1.60570569      15
P               2.88583433      1.25672590     -0.66926963      15
P               4.43257487      3.35359327      1.13671766      15
P               4.02181467      3.10153522     -1.09171711      15
P               1.26694955      4.34704248      0.42543023      15
P               1.30119756      2.11166678      0.71917388      15
P               7.59451958      9.29334596      6.87490316      15
P               7.98346597      6.37220418      5.81266497      15
P               8.70319219      8.28582007      9.71099119      15
P               7.90773827      5.36310965      8.77455513      15
P               6.36099773      7.45997702      6.96856784      15
P               6.77175793      7.20791897      9.19700261      15
P               9.52662305      8.45342623      7.67985527      15
P               9.49237504      6.21805053      7.38611162      15
P               8.59583932      5.18696221      2.82226041      15
P               8.20689293      2.26582043      1.76002222      15
P               7.48716671      4.17943632      5.65834844      15
P               8.28262063      1.25672590      4.72191238      15
P               9.82936117      3.35359327      2.91592509      15
P               9.41860097      3.10153522      5.14435986      15
P               6.66373585      4.34704248      3.62721252      15
P               6.69798386      2.11166678      3.33346887      15
P               2.19773328      9.29334596      5.28302509      15
P               2.58667967      6.37220418      6.34526328      15
P               3.30640589      8.28582007      2.44693706      15
P               2.51095197      5.36310965      3.38337312      15
P               0.96421143      7.45997702      5.18936041      15
P               1.37497163      7.20791897      2.96092564      15
P               4.12983675      8.45342623      4.47807298      15
P               4.09558874      6.21805053      4.77181663      15
# --- G57 --- #
32
cutoff=-1.00000000 nneightol=1.20000000 pbc="T T T" Lattice="7.86628640       0.00000100      -0.00000000       3.93314270      10.17511870       0.35508850       3.93314270       2.78904180       9.79185270" Properties=species:S:1:pos:R:3:Z:I:1
P               7.59965437      7.02726446     -0.55980723      15
P               6.27279262      9.19640750      0.99229870      15
P               5.76303391      4.36406645      0.52425538      15
P               5.19303476      6.29342336      2.82504819      15
P               8.44470194      6.50574182      1.47370256      15
P               6.94079388      5.05756786      2.26103299      15
P               5.50536578      6.29827064     -0.54682806      15
P               4.65360023      7.62179932      1.05505934      15
P              12.06606063      8.12638925      7.90936124      15
P              13.39292238      6.09864526      6.17659789      15
P              13.90268109      7.71384757     10.75499372      15
P              14.47268811      5.01694432      9.43485057      15
P              11.22101306      6.27771242      8.90411851      15
P              12.72492112      5.86133036     10.49902371      15
P              14.16034922      8.28891528      8.62012526      15
P              15.01211477      6.41598804      7.72017269      15
P               4.19977460      1.14473387      6.95596206      15
P               5.52664389      3.17247819      8.68872541      15
P               6.03639523      1.55727601      4.11032958      15
P               6.60639796      4.25418220      5.43048252      15
P               3.35473479      2.99341048      5.96120479      15
P               4.85863507      3.40979292      4.36629959      15
P               6.29406326      0.98220837      6.24519804      15
P               7.14583642      2.85513582      7.14515061      15
P               7.59965400      9.62993542      5.98836633      15
P               6.27279258      7.46079205      4.43626040      15
P               5.76303337     12.29313297      4.90430372      15
P               5.19303064     10.36376573      2.60351055      15
P               8.44469381     10.15145827      3.95485654      15
P               6.94079353     11.59963186      3.16752611      15
P               5.50536534     10.35892871      5.97538716      15
P               4.65359218      9.03539981      4.37349976      15
# --- G58 --- #
32
cutoff=-1.00000000 nneightol=1.20000000 pbc="T T T" Lattice="8.10703670       0.00000000       0.00000000       0.00000000       8.17442240       0.00000000       0.00000000       0.00000000      10.88885820" Properties=species:S:1:pos:R:3:Z:I:1
P               5.07697498      1.89863222      8.07204125      15
P               4.18813569      4.82233701      8.97119960      15
P               8.02235870      2.85641294      8.07642946      15
P               6.94437414      5.82214244      7.73505287      15
P               4.63899233      3.75618796      7.00947380      15
P               6.83237543      4.00485389      6.50022368      15
P               6.49693868      2.69074192      9.66491787      15
P               6.29702726      4.95677356      9.74802164      15
P               3.03006172      1.89863222      2.81681695      15
P               3.91890101      4.82233701      1.91765860      15
P               0.08467800      2.85641294      2.81242874      15
P               1.16266256      5.82214244      3.15380533      15
P               3.46804437      3.75618796      3.87938440      15
P               1.27466127      4.00485389      4.38862363      15
P               1.61009802      2.69074192      1.22394033      15
P               1.81000944      4.95677356      1.14082567      15
P               7.08358007      5.98584342      2.62761215      15
P               7.97241936      8.90954821      3.52677050      15
P               4.13819635      6.94362414      2.63200036      15
P               5.21618091      9.90935364      2.29062377      15
P               7.52156272      7.84339916      1.56504470      15
P               5.32817962      8.09206509      1.05579458      15
P               5.66361637      6.77795312      4.22048877      15
P               5.86352779      9.04398476      4.30359254      15
P               1.02345663      5.98584342      8.26124605      15
P               0.13461734      8.90954821      7.36208770      15
P               3.96884035      6.94362414      8.25685784      15
P               2.89085579      9.90935364      8.59823443      15
P               0.58547398      7.84339916      9.32381350      15
P               2.77885708      8.09206509      9.83305273      15
P               2.44342033      6.77795312      6.66836943      15
P               2.24350891      9.04398476      6.58525477      15
# --- G59 --- #
32
cutoff=-1.00000000 nneightol=1.20000000 pbc="T T T" Lattice="8.47365310       1.15989490       0.16620960      -2.82161350       8.07382510       0.16620850       0.11634490       0.19007070      10.40650860" Properties=species:S:1:pos:R:3:Z:I:1
P               2.11754057      2.79344762      1.25400639      15
P               1.88745480      0.67035664     -1.65371928      15
P              -0.44800788      4.28747913      0.59903210      15
P              -0.44056673      2.99052286     -2.75458460      15
P               2.52971938      2.68508923     -0.93095854      15
P               0.79435930      4.13760061     -1.31812992      15
P              -0.01567778      2.22343558      1.32628864      15
P              -0.33646715      0.99058483     -1.72517106      15
P               4.18579138      6.17234226      4.28164758      15
P               5.97184518      7.34301151      7.18936300      15
P               1.68825623      7.77747401      4.93661114      15
P               2.84663636      8.36081492      8.29023820      15
P               4.46978502      5.85456747      6.46661258      15
P               2.38685930      6.73926179      6.85378359      15
P               3.72304108      8.33136885      4.20935467      15
P               4.67503265      9.17785554      7.26082484      15
P               3.65080420      6.63045574      9.48490183      15
P               3.88088984      8.75354653     12.39261709      15
P               6.21634971      5.13643211     10.13986587      15
P               6.20891149      6.43338049     13.49349282      15
P               3.23862538      6.73881412     11.66986675      15
P               4.97398546      5.28630274     12.05703814      15
P               5.78401961      7.20047566      9.41260933      15
P               6.10481191      8.43331852     12.46407927      15
P               1.58255339      3.25156110      6.45726063      15
P              -0.20350053      2.08089166      3.54953481      15
P               4.08008842      1.64642915      5.80228667      15
P               2.92170841      1.06308844      2.44867002      15
P               1.29855974      3.56933589      4.27229564      15
P               3.38148547      2.68464156      3.88512462      15
P               2.04530075      1.09254238      6.52954331      15
P               1.09331212      0.24604781      3.47808338      15
# --- G60 --- #
32
cutoff=-1.00000000 nneightol=1.20000000 pbc="T T T" Lattice="5.85388610       0.00000000       0.00000000       0.00000000      12.48517280       0.00000000       0.00000000       0.00000000      11.50097630" Properties=species:S:1:pos:R:3:Z:I:1
P               2.88348380     10.02765381      7.35302269      15
P               0.16015647      9.15778685      8.62616926      15
P               4.26060465      8.93845982     10.02034061      15
P               1.50290330      9.30795851     11.40181488      15
P               1.46536233     10.99192116      8.74242113      15
P               2.91692120     10.70272711     10.46905120      15
P               3.12890212      8.02595600      8.38959418      15
P               1.37098012      7.72541292      9.76706611      15
P               2.97040230      2.45751899      7.35302269      15
P               5.69372963      3.32738595      8.62616926      15
P               1.59328145      3.54671298     10.02034061      15
P               4.35098280      3.17721429     11.40181488      15
P               4.38852377      1.49325164      8.74242113      15
P               2.93696490      1.78244569     10.46905120      15
P               2.72498398      4.45921680      8.38959418      15
P               4.48290598      4.75975988      9.76706611      15
P               2.88348380      8.70010539      1.60253454      15
P               0.16015647      9.56997235      2.87568111      15
P               4.26060465      9.78929938      4.26985246      15
P               1.50290330      9.41980069      5.65132673      15
P               1.46536233      7.73583804      2.99193298      15
P               2.91692120      8.02503209      4.71856305      15
P               3.12890212     10.70180320      2.63910603      15
P               1.37098012     11.00234628      4.01657796      15
P               2.97040230      3.78506741      1.60253454      15
P               5.69372963      2.91520045      2.87568111      15
P               1.59328145      2.69587342      4.26985246      15
P               4.35098280      3.06537211      5.65132673      15
P               4.38852377      4.74933476      2.99193298      15
P               2.93696490      4.46014071      4.71856305      15
P               2.72498398      1.78336960      2.63910603      15
P               4.48290598      1.48282652      4.01657796      15
# --- G61 --- #
32
cutoff=-1.00000000 nneightol=1.20000000 pbc="T T T" Lattice="8.00338200       0.00000000       0.00000000       0.00000000       8.50489300       0.00000000       0.00000000       0.00000000      12.67746600" Properties=species:S:1:pos:R:3:Z:I:1
P               2.04542434      3.01383641      2.90235371      15
P              -0.94551155      2.02379882      3.48474382      15
P               0.94263833      6.00157130      3.48531431      15
P              -2.04802544      5.01127006      2.90184661      15
P               0.20085287      2.91723783      1.68382103      15
P              -0.20316585      5.10803874      1.68403655      15
P               1.10461878      4.17135235      4.68557876      15
P              -1.10729991      3.85375413      4.68526182      15
P               5.95795766      3.01383641      9.77511229      15
P               8.94889355      2.02379882      9.19272218      15
P               7.06074367      6.00157130      9.19215169      15
P              10.05140744      5.01127006      9.77561939      15
P               7.80252913      2.91723783     10.99364497      15
P               8.20654785      5.10803874     10.99342945      15
P               6.89876322      4.17135235      7.99188724      15
P               9.11068191      3.85375413      7.99220418      15
P               6.04711534      7.26628291      3.43637929      15
P               3.05617945      6.27624532      2.85398918      15
P               4.94432933     10.25401780      2.85341869      15
P               1.95366556      9.26371656      3.43688639      15
P               4.20254387      7.16968433      4.65491197      15
P               3.79852515      9.36048524      4.65469645      15
P               5.10630978      8.42379885      1.65315424      15
P               2.89439109      8.10620063      1.65347118      15
P               1.95626666      7.26628291      9.24108671      15
P               4.94720255      6.27624532      9.82347682      15
P               3.05905267     10.25401780      9.82404731      15
P               6.04971644      9.26371656      9.24057961      15
P               3.80083813      7.16968433      8.02255403      15
P               4.20485685      9.36048524      8.02276955      15
P               2.89707222      8.42379885     11.02431176      15
P               5.10899091      8.10620063     11.02399482      15
# --- G62 --- #
32
cutoff=-1.00000000 nneightol=1.20000000 pbc="T T T" Lattice="5.86453190       0.00000000       0.00000000       0.00000000      11.54737830       0.00000000       0.00000000       0.00000000      13.94904370" Properties=species:S:1:pos:R:3:Z:I:1
P              -0.69391487      8.98750929      3.78784887      15
P               2.05665615     10.32663566      3.19855757      15
P              -2.05507859     11.74188234      3.20629929      15
P               0.69225521     13.07677082      3.81693262      15
P               0.72357767     10.14212010      5.01011987      15
P              -0.72613461     11.90415765      5.02182312      15
P              -0.88471155     10.34846020      1.98485128      15
P               0.88689902     11.73758672      1.99693115      15
P               6.55844677      3.21382014     10.16119483      15
P               3.80787575      4.55294651     10.75048613      15
P               7.91961049      5.96819319     10.74274441      15
P               5.17227669      7.30308167     10.13211108      15
P               5.14095423      4.36843095      8.93892383      15
P               6.59066651      6.13046850      8.92720663      15
P               6.74924345      4.57477105     11.96419242      15
P               4.97763288      5.96389757     11.95211255      15
P               6.55844677      8.98750929     10.76237072      15
P               3.80787575     10.32663566     10.17307942      15
P               7.91961049     11.74188234     10.18082114      15
P               5.17227669     13.07677082     10.79145447      15
P               5.14095423     10.14212010     11.98464172      15
P               6.59066651     11.90415765     11.99634497      15
P               6.74924345     10.34846020      8.95937313      15
P               4.97763288     11.73758672      8.97145300      15
P              -0.69391487      3.21382014      3.18667298      15
P               2.05665615      4.55294651      3.77596428      15
P              -2.05507859      5.96819319      3.76822256      15
P               0.69225521      7.30308167      3.15758923      15
P               0.72357767      4.36843095      1.96440198      15
P              -0.72613461      6.13046850      1.95268478      15
P              -0.88471155      4.57477105      4.98967057      15
P               0.88689902      5.96389757      4.97759070      15
# --- G63 --- #
32
cutoff=-1.00000000 nneightol=1.20000000 pbc="T T T" Lattice="5.79138730      -0.00000000       0.00000000      -0.00000000       5.79138730      -0.00000000       0.00000000      -0.00000000      21.69073750" Properties=species:S:1:pos:R:3:Z:I:1
P              -0.66575472      4.98764120     21.59796622      15
P               0.63512986      2.20973278     21.05511213      15
P               2.11537950      6.28449497     21.06866884      15
P               3.40893218      3.50733944     21.58087391      15
P               0.46679161      3.57521450     22.84965191      15
P               2.27656539      4.90070089     22.85049785      15
P               0.70846620      5.15710298     19.80980351      15
P               2.03387151      3.34707438     19.79255937      15
P               6.45714202      0.80374610     10.75259747      15
P               5.15625744      3.58166031     10.20974338      15
P               3.67600780     -0.49310767     10.22330009      15
P               2.38245512      2.28404786     10.73550516      15
P               5.32459569      2.21617280     12.00428316      15
P               3.51482770      0.89068641     12.00512910      15
P               5.08292110      0.63428432      8.96443476      15
P               3.75751579      2.44431292      8.94719062      15
P               0.80374610     -0.66575472      5.32991309      15
P               3.58166031      0.63512986      4.78705900      15
P              -0.49310767      2.11537950      4.80061571      15
P               2.28404786      3.40893218      5.31282079      15
P               2.21617280      0.46679161      6.58159879      15
P               0.89068641      2.27656539      6.58244473      15
P               0.63428432      0.70846620      3.54175038      15
P               2.44431292      2.03387151      3.52450625      15
P               4.98764120      6.45714202     16.17528184      15
P               2.20973278      5.15625744     15.63242775      15
P               6.28449497      3.67600780     15.64598446      15
P               3.50733944      2.38245512     16.15818954      15
P               3.57521450      5.32459569     17.42696754      15
P               4.90070089      3.51482770     17.42781348      15
P               5.15710298      5.08292110     14.38711913      15
P               3.34707438      3.75751579     14.36987500      15
# --- G64 --- #
32
cutoff=-1.00000000 nneightol=1.20000000 pbc="T T T" Lattice="5.79949270       0.00000000       0.00000000       0.00000000       5.79130570       0.00000000       0.00000000       0.00000000      22.62650790" Properties=species:S:1:pos:R:3:Z:I:1
P              -0.55375876      5.74343477      8.89144830      15
P               2.20046092      7.04921205      8.29876956      15
P               0.75601607      2.99564553      8.29695943      15
P               3.51051412      4.29879356      8.88524864      15
P               0.78233997      5.90667430      7.06736712      15
P               2.17014697      4.14148432      7.06413153      15
P               0.59418123      4.32855508     10.11871009      15
P               2.36277712      5.70768504     10.11780503      15
P               6.35325146      2.84778192     13.73505960      15
P               3.59903178      4.15355920     14.32773834      15
P               5.04347663      0.09999268     14.32954847      15
P               2.28897858      1.40314071     13.74125926      15
P               5.01715273      3.01102145     15.55914078      15
P               3.62934573      1.24583147     15.56237637      15
P               5.20531147      1.43290223     12.50779781      15
P               3.43671558      2.81203219     12.50870287      15
P               6.35325146      5.74343477     20.20470225      15
P               3.59903178      7.04921205     19.61202351      15
P               5.04347663      2.99564553     19.61021338      15
P               2.28897858      4.29879356     20.19850259      15
P               5.01715273      5.90667430     18.38062107      15
P               3.62934573      4.14148432     18.37738548      15
P               5.20531147      4.32855508     21.43196404      15
P               3.43671558      5.70768504     21.43105898      15
P              -0.55375876      2.84778192      2.42180565      15
P               2.20046092      4.15355920      3.01448439      15
P               0.75601607      0.09999268      3.01629452      15
P               3.51051412      1.40314071      2.42800531      15
P               0.78233997      3.01102145      4.24588683      15
P               2.17014697      1.24583147      4.24912242      15
P               0.59418123      1.43290223      1.19454386      15
P               2.36277712      2.81203219      1.19544892      15
# --- G65 --- #
32
cutoff=-1.00000000 nneightol=1.20000000 pbc="T T T" Lattice="5.85651750       0.00000680       0.00000000       0.00000420      12.56673050       0.00000000       0.00000000       0.00001120      11.50672930" Properties=species:S:1:pos:R:3:Z:I:1
P               0.00533824      8.82484319      7.69181128      15
P               2.73633804      9.63711080      8.98023127      15
P              -1.36947306      9.81104352     10.38406375      15
P               1.38803292      9.38494793     11.75911790      15
P               1.42536769      7.80019264      9.03333482      15
P              -0.03159323      8.03232528     10.77280709      15
P              -0.22416046     10.78852130      8.79866659      15
P               1.53657232     11.02278112     10.18688444      15
P               5.85123617      3.74188395      7.69181128      15
P               3.12023637      2.92961884      8.98023127      15
P               7.22604747      2.75568886     10.38406375      15
P               4.46854149      3.18177456     11.75911790      15
P               4.43120672      4.76653712      9.03333482      15
P               5.88816764      4.53439529     10.77280709      15
P               6.08073487      1.77820799      8.79866659      15
P               4.31999623      1.54395087     10.18688444      15
P               0.00533864     10.02523682      1.93844663      15
P               2.73633789      9.21297805      3.22686662      15
P              -1.36947332      9.03903853      4.63069910      15
P               1.38803295      9.46513064      6.00575325      15
P               1.42536878     11.04989328      3.27997017      15
P              -0.03159230     10.81774806      5.01944244      15
P              -0.22416137      8.06156032      3.04530194      15
P               1.53657126      7.82730729      4.43351979      15
P               5.85123577      2.54147912      1.93844663      15
P               3.12023651      3.35374040      3.22686662      15
P               7.22604773      3.52768265      4.63069910      15
P               4.46854146      3.10158066      6.00575325      15
P               4.43120563      1.51682528      3.27997017      15
P               5.88816671      1.74896131      5.01944244      15
P               6.08073578      4.50515778      3.04530194      15
P               4.31999730      4.73941351      4.43351979      15
# --- G66 --- #
32
cutoff=-1.00000000 nneightol=1.20000000 pbc="T T T" Lattice="8.23154230      -0.24768620       0.00000000      -2.01526540       7.51593150       0.00000000       0.00000000       0.00000000      14.31867400" Properties=species:S:1:pos:R:3:Z:I:1
P              -1.79656665      5.15675136      1.31343765      15
P               1.11874827      3.57999922      0.00293533      15
P               0.20232149      7.42493012      1.76791236      15
P               2.61753914      6.45066562     -0.24968904      15
P              -0.06475675      3.87828307      1.85002996      15
P               1.28640382      5.54502295      2.45300364      15
P              -0.79122620      6.57927633     -0.04856894      15
P               0.84729674      5.45571791     -1.19639681      15
P               8.01284355      2.11149394      8.47277465      15
P               5.09752863      3.68824608      7.16227233      15
P               6.01394718     -0.15668458      8.92724936      15
P               3.59873575      0.81758720      6.90964796      15
P               6.28103365      3.38996223      9.00936696      15
P               4.92987308      1.72322235      9.61234064      15
P               7.00750108      0.68897649      7.11076806      15
P               5.36898016      1.81252739      5.96294019      15
P               8.01284355      2.11149394     13.00523635      15
P               5.09752863      3.68824608     14.31573867      15
P               6.01394718     -0.15668458     12.55076164      15
P               3.59873575      0.81758720     14.56836304      15
P               6.28103365      3.38996223     12.46864404      15
P               4.92987308      1.72322235     11.86567036      15
P               7.00750108      0.68897649     14.36724294      15
P               5.36898016      1.81252739     15.51507081      15
P              -1.79656665      5.15675136      5.84589935      15
P               1.11874827      3.57999922      7.15640167      15
P               0.20232149      7.42493012      5.39142464      15
P               2.61753914      6.45066562      7.40902604      15
P              -0.06475675      3.87828307      5.30930704      15
P               1.28640382      5.54502295      4.70633336      15
P              -0.79122620      6.57927633      7.20790594      15
P               0.84729674      5.45571791      8.35573381      15
# --- G67 --- #
32
cutoff=-1.00000000 nneightol=1.20000000 pbc="T T T" Lattice="8.77257870      -0.44349600      -0.42179690      -2.77354830       8.33449140      -0.42173720      -0.81775770      -1.07556260      15.39854350" Properties=species:S:1:pos:R:3:Z:I:1
P              -0.51857985      3.64307327     11.25599904      15
P              -1.36025726      1.24450836     13.49485262      15
P               1.29810720      4.55273228     13.95084025      15
P               0.89831521      1.36434210     15.47670932      15
P              -1.51740540      3.35571408     14.35670907      15
P               0.31104237      3.50843686     15.62426939      15
P               1.39676022      3.06805020     12.29259062      15
P               0.84251798      1.08315242     13.29121103      15
P              -1.87606468      1.85746678     11.42008527      15
P               0.20999499      3.30997003      9.18119572      15
P              -2.26668635     -0.13634523      8.72523541      15
P               0.69858615      1.10160534      7.19933937      15
P              -1.86628868      2.89677338      8.31937909      15
P              -1.52441937      1.09402926      7.05179425      15
P              -0.80974927      0.16564086     10.38345000      15
P               0.95460236      1.23056079      9.38482249      15
P               5.69985255      3.17235953      3.29901036      15
P               6.54152996      5.57092444      1.06015678      15
P               3.88316550      2.26270052      0.60416915      15
P               4.28296627      5.45109026     -0.92170034      15
P               6.69867810      3.45971872      0.19830033      15
P               4.87023033      3.30699594     -1.06925999      15
P               3.78451248      3.74738260      2.26241878      15
P               4.33875472      5.73228038      1.26379837      15
P               7.05733738      4.95796602      3.13492413      15
P               4.97128649      3.50546233      5.37381326      15
P               7.44796505      6.95178592      5.82977315      15
P               4.48268655      5.71382746      7.35567003      15
P               7.04756138      3.91865942      6.23563031      15
P               6.70569207      5.72140354      7.50321515      15
P               5.99102197      6.64979194      4.17155940      15
P               4.22667034      5.58487201      5.17018691      15
# --- G68 --- #
32
cutoff=-1.00000000 nneightol=1.20000000 pbc="T T T" Lattice="10.57849300       0.11538960      -0.00000000      -3.73106420       9.89934150       0.00000000      -3.42371390      -5.00736550       9.79193530" Properties=species:S:1:pos:R:3:Z:I:1
P               7.93477920     -4.09737458      8.19840554      15
P               6.79585115     -3.16444550      5.56465891      15
P               8.65070515     -1.18915116      9.06757689      15
P               8.15418798     -0.11733523      6.36713739      15
P               8.88803622     -3.54783870      6.27425109      15
P               9.65813642     -1.55428333      7.10821063      15
P               6.72503980     -2.29200031      8.71201213      15
P               6.28688958     -1.35169557      6.67130427      15
P               2.64371775      4.21278418      8.19840554      15
P               3.78263869      3.27984506      5.56465891      15
P               1.92777074      1.30456054      9.06757689      15
P               2.42430879      0.23274481      6.36713739      15
P               1.69044996      3.66324816      6.27425109      15
P               0.92036415      1.66968302      7.10821063      15
P               3.85345036      2.40739990      8.71201213      15
P               4.29159664      1.46710504      6.67130427      15
P               0.45739845      1.01517564      1.59351997      15
P               1.74001264      0.29241059      4.22727639      15
P               2.90760687      2.73760854      0.72435841      15
P               4.08653537      2.66385570      3.42478812      15
P               0.62356936      2.10286302      3.51768421      15
P               2.20180514      3.54387471      2.68371488      15
P               2.57869839      0.54300745      1.07992317      15
P               3.61389989      0.47592216      3.12062124      15
P              10.12108725     -0.89976623      1.59351997      15
P               8.83847333     -0.17700115      4.22727639      15
P               7.67088248     -2.62220903      0.72435841      15
P               6.49195052     -2.54844627      3.42478812      15
P               9.95492027     -1.98746349      3.51768421      15
P               8.37668067     -3.42846528      2.68371488      15
P               7.99978726     -0.42759804      1.07992317      15
P               6.96459655     -0.36051262      3.12062124      15
# --- G69 --- #
48
cutoff=-1.00000000 nneightol=1.20000000 pbc="T T T" Lattice="11.77279630      -0.00000000      -0.00000000      -5.88639870      10.19554100      -0.00000000      -0.00000000      -0.00000000      10.50814250" Properties=species:S:1:pos:R:3:Z:I:1
P               2.90106379      8.31468799      2.97868011      15
P               1.78084090     10.39944162      0.60938820      15
P               4.38010382      6.74524758      1.00727902      15
P               2.64313360      8.23864964     -1.48082846      15
P               1.24483737      8.34432643      1.53591214      15
P               2.25979377      6.83915871      0.16421074      15
P               4.59767087      8.86460488      1.55404919      15
P               3.71368097      9.84224511     -0.25823760      15
P              -2.76484167      8.55061281      6.48139077      15
P              -4.01017384      6.53808438      4.11210937      15
P              -2.14518654     10.61621922      4.50998968      15
P              -2.57002543      8.36525787      2.02188221      15
P              -1.96240191      7.10144920      5.03862280      15
P              -1.16635495      8.73301103      3.66692141      15
P              -4.08938139      9.74494907      5.05677037      15
P              -4.49405942      8.49057127      3.24447306      15
P              -0.13619967      3.52582199      9.98411194      15
P               2.22936716      3.45359678      7.61482004      15
P              -2.23489484      3.02965599      8.01271085      15
P              -0.07308572      3.78721527      5.52459287      15
P               0.71758699      4.94534716      8.54134398      15
P              -1.09340460      4.81895304      7.16963207      15
P              -0.50825526      1.78156883      8.55948103      15
P               0.78040090      2.05830640      6.74719423      15
P               2.98533970      1.88088360      2.97868011      15
P               4.10558024     -0.20388023      0.60938820      15
P               1.50629967      3.45032401      1.00727902      15
P               3.24328166      1.95692194     -1.48082846      15
P               4.64158377      1.85123497      1.53591214      15
P               3.62662149      3.35641288      0.16421074      15
P               1.28874439      1.33096670      1.55404919      15
P               2.17274017      0.35331628     -0.25823760      15
P               8.65125693      1.64495878      6.48139077      15
P               9.89658910      3.65748721      4.11210937      15
P               8.03160180     -0.42064763      4.50998968      15
P               8.45644069      1.83031372      2.02188221      15
P               7.84880540      3.09412239      5.03862280      15
P               7.05277021      1.46256055      3.66692141      15
P               9.97579665      0.45062252      5.05677037      15
P              10.38046291      1.70500032      3.24447306      15
P               6.02262082      6.66973940      9.98411194      15
P               3.65704810      6.74197481      7.61482004      15
P               8.12131598      7.16590541      8.01271085      15
P               5.95950687      6.40834612      5.52459287      15
P               5.16882827      5.25022442      8.54134398      15
P               6.97981986      5.37661855      7.16963207      15
P               6.39467052      8.41400275      8.55948103      15
P               5.10601436      8.13726518      6.74719423      15
# --- G70 --- #
48
cutoff=-1.00000000 nneightol=1.20000000 pbc="T T T" Lattice="5.81443730      -0.00000000      -0.00000000      -0.00000000      15.49734860      -0.00000000       0.00000000      -7.74867430      13.42109830" Properties=species:S:1:pos:R:3:Z:I:1
P               2.90597436     11.12581776      2.73233430      15
P               4.25342950     12.80025204      5.09177680      15
P               5.71241718     10.06926278      1.91315072      15
P               7.05873851     12.15253261      3.91392779      15
P               4.00337963     13.03637739      2.87505426      15
P               5.94859963     12.30117542      2.01005105      15
P               4.36599120      9.73602329      3.69104361      15
P               5.59279676     10.98317242      5.12479270      15
P               2.90597436      7.56816893      8.26907419      15
P               4.25342950      4.68761476      8.53945564      15
P               5.71241718      8.80588018      7.76366247      15
P               7.05873851      6.03153708      8.56743863      15
P               4.00337963      6.48929776      9.85229405      15
P               5.94859963      7.60600571      9.64810546      15
P               4.36599120      7.43280734      6.58610873      15
P               5.59279676      5.56755421      6.94932391      15
P               2.90597436      4.55203620      2.41968981      15
P               4.25342950      5.75815610     -0.21013414      15
P               5.71241718      4.37087995      3.74428511      15
P               7.05873851      5.06196871      0.93973188      15
P               4.00337963      3.72037099      0.69373657      15
P               5.94859963      3.33884177      1.76294179      15
P               4.36599120      6.07721552      3.14393254      15
P               5.59279676      6.69527302      1.34699511      15
P               2.90597436     -3.37714346     10.68876400      15
P               4.25342950     -5.05157774      8.32932150      15
P               5.71241718     -2.32058848     11.50794758      15
P               7.05873851     -4.40385831      9.50717051      15
P               4.00337963     -5.28770309     10.54604404      15
P               5.94859963     -4.55250112     11.41104725      15
P               4.36599120     -1.98734899      9.73005469      15
P               5.59279676     -3.23449812      8.29630560      15
P               2.90597436      0.18050537      5.15202411      15
P               4.25342950      3.06105954      4.88164266      15
P               5.71241718     -1.05720588      5.65743583      15
P               7.05873851      1.71715272      4.85365967      15
P               4.00337963      1.25937654      3.56880425      15
P               5.94859963      0.14266859      3.77299284      15
P               4.36599120      0.31586696      6.83498957      15
P               5.59279676      2.18112009      6.47177439      15
P               2.90597436      3.19663810     11.00140849      15
P               4.25342950      1.99053369     13.63123244      15
P               5.71241718      3.37779435      9.67681319      15
P               7.05873851      2.68670559     12.48136642      15
P               4.00337963      4.02830331     12.72736173      15
P               5.94859963      4.40983253     11.65815651      15
P               4.36599120      1.67145878     10.27716576      15
P               5.59279676      1.05340128     12.07410319      15
# --- G71 --- #
48
cutoff=-1.00000000 nneightol=1.20000000 pbc="T T T" Lattice="11.37806790      -0.04632590      -0.03700910       3.18052970      10.92459630      -0.03700910       3.18052970       2.37651090      10.66303730" Properties=species:S:1:pos:R:3:Z:I:1
P               5.77373420      5.58817530      8.65422067      15
P               6.64992153      8.21288510      7.25744602      15
P               3.16685468      5.42557568      7.02839187      15
P               4.12948591      8.38910801      5.58094699      15
P               5.07721032      7.76086276      8.73980189      15
P               3.17003414      7.62508296      7.47377814      15
P               5.27899212      5.15520247      6.53858407      15
P               5.91397974      7.09422102      5.45989193      15
P              10.91438581      2.79481497      3.53898859      15
P              10.41218169      3.85690010      6.40735943      15
P               8.62040633      0.75445948      3.73945441      15
P               8.16707177      1.89224467      6.94948289      15
P              11.25715720      1.96720099      5.63914241      15
P               9.50370628      0.49670982      5.78629523      15
P               8.70367765      2.93230586      3.58392675      15
P               8.28539638      3.71807300      5.71329043      15
P               6.99549529      9.31354777      1.94425367      15
P               9.76091187      7.97253101      2.34665972      15
P               6.10067983      7.18594050     -0.08999590      15
P               9.21552553      5.79260368      0.31078894      15
P               8.88166320      9.11350421      0.67327231      15
P               8.21088893      7.48332634     -0.79340941      15
P               6.44005044      7.17246954      2.06842568      15
P               8.47953048      6.13351972      2.36453971      15
P              11.96539310      7.66660600      1.93479843      15
P              11.08920577      5.04189620      3.33157308      15
P              14.57227262      7.82920562      3.56062723      15
P              13.60963821      4.86566237      5.00807214      15
P              12.66190242      5.49390766      1.84921729      15
P              14.56909316      5.62969834      3.11524096      15
P              12.46013518      8.09957883      4.05043503      15
P              11.82514438      6.16054936      5.12912721      15
P               6.82473011     10.45996638      7.05003055      15
P               7.32694561      9.39788120      4.18165967      15
P               9.11872097     12.50032182      6.84956469      15
P               9.57205553     11.36253663      3.63953621      15
P               6.48196692     11.28756939      4.94987673      15
P               8.23542102     12.75807148      4.80272387      15
P               9.03544965     10.32247544      7.00509235      15
P               9.45371954      9.53670834      4.87572871      15
P              10.74362883      3.94122261      8.64476546      15
P               7.97821543      5.28225029      8.24235938      15
P              11.63844747      6.06884080     10.67901500      15
P               8.52359040      7.46217766     10.27823020      15
P               8.85745272      4.14127714      9.91574683      15
P               9.52823837      5.77145496     11.38242851      15
P              11.29907686      6.08231176      8.52059342      15
P               9.25958226      7.12125070      8.22447947      15
# --- G72 --- #
48
cutoff=-1.00000000 nneightol=1.20000000 pbc="T T T" Lattice="5.83348970      -0.00000000      -0.00000000      -0.00000000      16.22519090      -0.00000000      -0.00000000      -8.11259590      14.05142760" Properties=species:S:1:pos:R:3:Z:I:1
P               0.05879574      1.84846283      4.74079711      15
P               2.86924274      0.86532981      5.70090305      15
P               1.41292371      4.50446172      3.59984929      15
P               4.22337071      3.18143530      3.97121447      15
P               1.50101523      2.54479119      6.29962033      15
P               2.78115705      4.18323533      5.35366417      15
P               1.18303754      2.36528390      2.91593820      15
P               3.09913474      1.34263443      3.50636514      15
P               0.05879574     11.19531684     -0.76959669      15
P               2.86924274     10.85541536     -2.10105376      15
P               1.41292371     10.85539900      2.10105376      15
P               4.22337071     11.19531680      0.76959669      15
P               1.50101523      9.49718026     -0.94595616      15
P               2.78115705      9.49716397      0.94595616      15
P               1.18303754     12.51728857      0.59042694      15
P               3.09913474     12.51727238     -0.59042694      15
P               0.05879574     11.29403056     10.08021313      15
P               2.86924274     12.61705695     10.45157831      15
P               1.41292371      8.97792518      8.35052455      15
P               4.22337071      9.96105814      9.31063049      15
P               1.50101523     12.29583068      8.69776343      15
P               2.78115705     10.65740282      7.75180727      15
P               1.18303754      9.45522966     10.54506246      15
P               3.09913474     10.47789531     11.13548940      15
P               0.05879574      6.26414839      9.31063049      15
P               2.86924274      7.24726519      8.35052455      15
P               1.41292371      3.60814951     10.45157831      15
P               4.22337071      4.93117592     10.08021313      15
P               1.50101523      5.56780381      7.75180727      15
P               2.78115705      3.92937589      8.69776343      15
P               1.18303754      5.74731110     11.13548940      15
P               3.09913474      6.76997679     10.54506246      15
P               0.05879574     -3.08270562     14.82102429      15
P               2.86924274     -2.74280414     16.15248136      15
P               1.41292371     -2.74280400     11.95037384      15
P               4.22337071     -3.08270557     13.28183091      15
P               1.50101523     -1.38456903     14.99738376      15
P               2.78115705     -1.38456897     13.10547144      15
P               1.18303754     -4.40467734     13.46100066      15
P               3.09913474     -4.40467738     14.64185454      15
P               0.05879574     -3.18141933      3.97121447      15
P               2.86924274     -4.50446195      3.59984929      15
P               1.41292371     -0.86533018      5.70090305      15
P               4.22337071     -1.84844691      4.74079711      15
P               1.50101523     -4.18321945      5.35366417      15
P               2.78115705     -2.54479159      6.29962033      15
P               1.18303754     -1.34261843      3.50636514      15
P               3.09913474     -2.36528408      2.91593820      15
# --- G73 --- #
48
cutoff=-1.00000000 nneightol=1.20000000 pbc="T T T" Lattice="8.47412120      -0.00001070      -0.00001750      -2.82471630      12.66195160       0.00004330      -2.82471640      -6.33093630      10.96559520" Properties=species:S:1:pos:R:3:Z:I:1
P               3.39545952      5.37590012     -1.34514225      15
P               5.27360683      7.07295190      0.23027684      15
P               4.94354679      2.72693882     -0.54822772      15
P               7.15349321      4.21104692      0.72444059      15
P               5.46418741      6.08499699     -1.75202331      15
P               6.50250838      4.07935051     -1.40903814      15
P               3.69621014      4.23689381      0.55880133      15
P               5.41797147      5.34836067      1.59956886      15
P               0.57073693     11.13868724      5.32823172      15
P               2.44888258      8.92580265      6.01020536      15
P               2.11883190     11.77299618      2.63568016      15
P               4.32878154      9.92878268      3.28461483      15
P               2.63946661     11.13649033      6.14576836      15
P               3.67778847     11.84226639      4.23732483      15
P               0.87149522     10.05931306      3.38983736      15
P               2.59326202      8.60225759      3.83201764      15
P              -2.25396310      2.47803746      6.98224232      15
P              -0.37581005      2.99385050      4.72483796      15
P              -0.70587779      4.49268396      8.87786976      15
P               1.50406786      4.85278732      6.95624213      15
P              -0.18523417      1.77111701      6.57157394      15
P               0.85308001      3.07099616      8.13702585      15
P              -1.95321537      4.69641682      7.01669124      15
P              -0.23144744      5.04199257      5.53374373      15
P              -0.57080769     10.18374237      6.98226165      15
P              -2.44895217      9.66790262      4.72486199      15
P              -2.11889499      8.16909502      8.87788356      15
P              -4.32883858      7.80899235      6.95626293      15
P              -2.63953275     10.89064760      6.57160599      15
P              -3.67785374      9.59079087      8.13705450      15
P              -0.87155550      7.96536324      7.01669868      15
P              -2.59331966      7.61977824      5.53375624      15
P               2.25391491      7.28580448     -1.34513424      15
P               0.37577206      5.58876252      0.23028257      15
P               0.70582278      9.93478341     -0.54819764      15
P              -1.50412688      8.45068324      0.72447101      15
P               0.18518805      6.57670508     -1.75201096      15
P              -0.85313662      8.58236636     -1.40900962      15
P               1.95315662      8.42483532      0.55881732      15
P               0.23138699      7.31336228      1.59958538      15
P               5.07861769      1.52307159      5.32819396      15
P               3.20046465      3.73594777      6.01018845      15
P               3.53052957      0.88874588      2.63564504      15
P               1.32058675      2.73296343      3.28459975      15
P               3.00988876      1.52526094      6.14573915      15
P               1.97157175      0.81947299      4.23729574      15
P               4.77786716      2.60242103      3.38980723      15
P               3.05609923      4.05947926      3.83200324      15
# --- G74 --- #
48
cutoff=-1.00000000 nneightol=1.20000000 pbc="T T T" Lattice="11.61281000      -0.00000000       0.00000000      -5.80640550      10.05698880       0.00000000       0.00000000       0.00000000      11.88076860" Properties=species:S:1:pos:R:3:Z:I:1
P               5.22210040      5.17533649      9.75253088      15
P               3.79101309      6.98715331      7.96863347      15
P               6.05215513      3.20765646      7.28110527      15
P               5.15830542      5.39907432      5.37778238      15
P               3.39348348      4.86251386      8.48194208      15
P               4.02194559      3.83901411      6.54214523      15
P               6.78739687      5.09660033      8.21040711      15
P               5.82683160      6.76336520      6.94730320      15
P               4.51978685      1.93480373     13.71278312      15
P               3.66625122     -0.21046260     11.92889759      15
P               5.80882028      3.63749217     11.24135751      15
P               4.35792170      1.76768675      9.33803462      15
P               5.70500772      0.50758628     12.44219432      15
P               6.27715921      1.56359022     10.50239747      15
P               3.80532025      3.32976842     12.17065935      15
P               2.84214226      1.66451210     10.90756732      15
P               7.67732725      2.94684857      5.79227864      15
P               9.96195019      3.28029809      4.00838123      15
P               5.55823909      3.21184017      3.32085304      15
P               7.90298738      2.89022773      1.41753014      15
P               8.32072329      4.68688866      4.52168984      15
P               7.12012713      4.65437442      2.58189299      15
P               6.82647996      1.63063011      4.25014299      15
P               8.75022903      1.62911150      2.98705096      15
P               1.87092205      7.11014023      2.12823772      15
P               4.15554501      6.77669071      3.91213513      15
P              -0.24816609      6.84514863      4.59966333      15
P               2.09658217      7.16676107      6.50298622      15
P               2.51431826      5.37010014      3.39882652      15
P               1.31371628      5.40260433      5.33862337      15
P               1.02008623      8.42635869      3.67036149      15
P               2.94382950      8.42786724      4.93346540      15
P              -0.58430458      4.88165231     -1.83201452      15
P              -2.01539172      3.06983549     -0.04812899      15
P               0.24574994      6.84933234      0.63941109      15
P              -0.64809954      4.65791448      2.54273398      15
P              -2.41292153      5.19447494     -0.56142572      15
P              -1.78447114      6.21797469      1.37837113      15
P               0.98100349      4.96038847     -0.28989075      15
P               0.02043838      3.29362360      0.97320128      15
P              -1.28661846      8.12218507      6.08848996      15
P              -2.14015430     10.26745140      7.87238737      15
P               0.00241515      6.41949663      8.55991556      15
P              -1.44848362      8.28930205     10.46323846      15
P              -0.10139773      9.54940252      7.35907876      15
P               0.47074225      8.49339858      9.29887561      15
P              -2.00107330      6.72722038      7.63062561      15
P              -2.96425146      8.39247670      8.89371764      15
# --- G75 --- #
48
cutoff=-1.00000000 nneightol=1.20000000 pbc="T T T" Lattice="7.30149630       0.00000010      -0.00000000      -3.65074850       6.32328170       0.00000000      -0.00000000       0.00000000      23.86537610" Properties=species:S:1:pos:R:3:Z:I:1
P               0.51659882      5.34374850      1.85049740      15
P               2.52615689      3.57503178     -0.17834596      15
P               1.82708971      3.97314559      4.09961817      15
P               4.36572510      3.13519697      2.06614494      15
P               0.88435706      3.15630404      1.18334081      15
P               2.29309685      2.35026901      2.73638016      15
P               2.43894769      5.78751012      2.80499311      15
P               3.77402268      5.02229820      1.11873724      15
P              -1.23537324      4.09879548      9.80561481      15
P              -0.70839884      6.72348224      7.77677146      15
P              -0.70364188      5.91901537     12.05475945      15
P              -1.24727493      8.53651255     10.02126235      15
P               0.47512996      5.51100563      9.13848209      15
P               0.46880678      7.13402765     10.69152144      15
P              -2.58085655      5.54171777     10.76011053      15
P              -2.58569753      7.08052632      9.07385465      15
P               0.71877372      3.20401952     17.76073222      15
P              -1.81775874      2.34804948     15.73188887      15
P              -1.12344853      2.75440255     20.00987686      15
P              -3.11845087      0.97485398     17.97640362      15
P              -1.35948772      3.97925383     17.09359950      15
P              -2.76190432      3.16226684     18.64663885      15
P               0.14190816      1.31733561     18.71525180      15
P              -1.18831855      0.54373898     17.02899592      15
P               3.13414898      0.97953330     13.78318545      15
P               1.12459091      2.74825002     11.75434209      15
P               1.82365809      2.35013621     16.03230622      15
P              -0.71497730      3.18808483     13.99883299      15
P               2.76639074      3.16697776     13.11602886      15
P               1.35765095      3.97301279     14.66906821      15
P               1.21180011      0.53577168     14.73768116      15
P              -0.12326758      1.30098360     13.05142529      15
P               4.88612104      2.22448632     21.73830286      15
P               4.35914664     -0.40020044     19.70945951      15
P               4.35438968      0.40426643     23.98744750      15
P               4.89802273     -2.21323075     21.95395040      15
P               3.17561784      0.81227617     21.07117014      15
P               3.18194102     -0.81074585     22.62420949      15
P               6.23160435      0.78156403     22.69279858      15
P               6.23644533     -0.75724452     21.00654270      15
P               2.93197408      3.11926228      5.82804417      15
P               5.46850654      3.97523232      3.79920082      15
P               4.77419633      3.56887925      8.07718881      15
P               6.76919867      5.34842782      6.04371557      15
P               5.01023552      2.34402797      5.16091145      15
P               6.41265212      3.16101496      6.71395080      15
P               3.50883964      5.00594619      6.78256375      15
P               4.83906270      5.77954914      5.09630787      15
# --- G76 --- #
48
cutoff=-1.00000000 nneightol=1.20000000 pbc="T T T" Lattice="7.74478890      -0.00000000      -0.00000000      -0.00000000      13.89834110       0.00000100       0.00000000      -6.94917000      12.03631580" Properties=species:S:1:pos:R:3:Z:I:1
P              -0.50904948      9.53987036      8.45559714      15
P               0.51828902      6.98917030      7.19559926      15
P               2.40463304     10.99225400      9.49366935      15
P               3.51532870      8.87520994      7.24833050      15
P               0.71225726      7.85830316      9.21534134      15
P               2.79499363      8.78726133      9.34118110      15
P               0.81191720     10.26159029      6.77062124      15
P               1.74890500      8.38868455      5.99342412      15
P               4.65413795      1.80565181      4.03395950      15
P               5.68148420      4.17218482      2.45499959      15
P               7.56782822      0.18045628      4.77273644      15
P               8.67852388      3.18349860      4.06199218      15
P               5.87545244      1.98847051      2.19781946      15
P               7.95818881      1.41501109      2.93940094      15
P               5.97510464      2.90401693      5.50148745      15
P               6.91210018      4.51354901      4.26809012      15
P               2.07254423      9.50201087     -0.45325088      15
P               3.09988274      9.68617097      2.38571895      15
P               4.98623450      9.67480192     -2.23008799      15
P               6.09693017      8.78880366      0.72599512      15
P               3.29385097     11.00073854      0.62315700      15
P               5.37659509     10.64523978     -0.24426424      15
P               3.39351092      7.68190498     -0.23579088      15
P               4.33049871      7.94529948      1.77479152      15
P               3.09065095      4.39634408     -0.45325125      15
P               2.06330470      4.21218424      2.38571856      15
P               0.17696068      4.22353898     -2.23008838      15
P              -0.93373498      5.10953751      0.72599486      15
P               1.86933646      2.89760262      0.62315641      15
P              -0.21339991      3.25310130     -0.24426477      15
P               1.76968426      6.21643610     -0.23579099      15
P               0.83268872      5.95305568      1.77479138      15
P               5.67224467      4.35848541      8.45559677      15
P               4.64490616      6.90918535      7.19559925      15
P               2.75855440      2.90608796      9.49366876      15
P               1.64785873      5.02313182      7.24833022      15
P               4.45093793      6.04003878      9.21534121      15
P               2.36819381      5.11108062      9.34118083      15
P               4.35127798      3.63675143      6.77062076      15
P               3.41429019      5.50967099      5.99342392      15
P               8.25383838     12.09270355      4.03396024      15
P               7.22649988      9.72615650      2.45499999      15
P               5.34015586     13.71788526      4.77273742      15
P               4.22946020     10.71484287      4.06199272      15
P               7.03253164     11.90987079      2.19782018      15
P               4.94979527     12.48333028      2.93940174      15
P               6.93287170     10.99432467      5.50148803      15
P               5.99588390      9.38480638      4.26809047      15
# --- G77 --- #
48
cutoff=-1.00000000 nneightol=1.20000000 pbc="T T T" Lattice="8.51986660       0.00000000      -0.00000000      -4.25993330       7.37842070       0.00000000      -0.00000000      -0.00000100      24.03367730" Properties=species:S:1:pos:R:3:Z:I:1
P               2.58841641      4.61031011      3.49632324      15
P               2.85086238      1.81626458      1.90998037      15
P               3.01419249      6.08110246      0.99345608      15
P               2.80144716      3.55217098     -0.91099654      15
P               4.21999217      3.43585004      2.45102651      15
P               4.40339933      4.46156865      0.41390799      15
P               1.24656298      4.89746356      1.71809549      15
P               1.35918284      2.92716704      0.59997672      15
P               3.23301248     -0.06352164     19.51878278      15
P               5.52149551      1.56078610     17.93241588      15
P               1.74638096     -0.43018477     17.01589160      15
P               4.04286414      0.65003823     15.11146301      15
P               3.43433693      1.93669448     18.47348606      15
P               2.45433501      1.58267056     16.43634350      15
P               3.65525707     -1.36917738     17.74055503      15
P               5.30527407     -0.28649739     16.62243626      15
P               6.95836249      2.83163079     11.50754099      15
P               4.40743349      4.00136878      9.92119812      15
P               8.01921794      1.72750189      9.00467384      15
P               5.93548435      3.17620322      7.10022122      15
P               5.12547081      2.00587488     10.46226830      15
P               5.92205704      1.33418044      8.42512575      15
P               7.87797559      3.85012592      9.72931324      15
P               6.11533447      4.73774998      8.61119448      15
P               1.56149559      2.83163108      4.51489452      15
P               4.11242459      4.00136894      6.10126142      15
P               0.50064014      1.72750197      7.01778570      15
P               2.58438225      3.17620314      8.92221429      15
P               3.39439579      2.00587508      5.56019124      15
P               2.59780104      1.33418047      7.59733380      15
P               0.64189101      3.85012607      6.29312227      15
P               2.40452361      4.73775003      7.41124104      15
P               5.93144167      4.61030973     12.52613631      15
P               5.66900422      1.81626407     14.11247918      15
P               5.50566559      6.08110188     15.02900346      15
P               5.71841944      3.55217024     16.93345608      15
P               4.29987443      3.43584958     13.57140900      15
P               4.11645875      4.46156802     15.60855155      15
P               7.27329510      4.89746304     14.30436406      15
P               7.16067524      2.92716642     15.42248282      15
P               5.28685412     -0.06352168     20.53735406      15
P               2.99836257      1.56078592     22.12369693      15
P               6.77348564     -0.43018502     23.04022122      15
P               4.47699394      0.65003783     24.94467384      15
P               5.08552967      1.93669435     21.58265079      15
P               6.06553159      1.58267026     23.61976931      15
P               4.86460953     -1.36917757     22.31558181      15
P               3.21459253     -0.28649767     23.43370058      15
# --- G78 --- #
48
cutoff=-1.00000000 nneightol=1.20000000 pbc="T T T" Lattice="11.11414280       0.03837300       0.03071580       3.15283170      10.65764060       0.03071580       3.15283170       2.36369110      10.39226650" Properties=species:S:1:pos:R:3:Z:I:1
P               8.07185287     13.52089242      7.38295543      15
P               8.50274701     10.41379899      6.98028055      15
P               5.66558895     13.59576729      5.49675101      15
P               6.04216575     10.22825350      5.04114188      15
P               8.77531601     12.29206318      5.67981387      15
P               6.92999916     12.15415657      4.30985192      15
P               5.95676743     12.79744246      7.53111323      15
P               6.31150253     10.53899293      7.19004369      15
P              12.01986705      4.89837726     11.57609885      15
P              11.11045058      5.61289509      8.63258523      15
P               9.59436063      3.10001086     12.06218182      15
P               8.56539980      3.79285809      8.87615903      15
P              10.36364219      6.11497490     10.75002108      15
P               8.53419538      4.72690073     10.91545447      15
P              11.41357744      2.87200332     10.83776382      15
P              10.71888436      3.44446415      8.70880870      15
P              15.24167115      8.07032774      2.24465205      15
P              12.38000105      7.95874651      3.58638570      15
P              14.63891803      5.71953333      0.38350188      15
P              11.51204027      5.56087083      1.75718309      15
P              14.25934259      6.63182201      3.61262230      15
P              13.60961878      4.91570739      2.22200982      15
P              13.95424677      7.81473722      0.42914059      15
P              11.88582945      7.69515645      1.45388922      15
P               9.34796444     -0.46118769      3.07074270      15
P               8.91705919      2.64590571      3.47341755      15
P              11.75421725     -0.53606259      4.95694709      15
P              11.37764045      2.83145120      5.41255622      15
P               8.64449334      0.76765218      4.77388426      15
P              10.48980704      0.90554813      6.14384618      15
P              11.46303877      0.26226224      2.92258487      15
P              11.10830682      2.52072242      3.26365445      15
P               5.39994231      8.16133810     -1.12240072      15
P               6.30935562      7.44680961      1.82111287      15
P               7.82544557      9.95969384     -1.60848372      15
P               8.85440640      9.26684661      1.57753907      15
P               7.05616401      6.94472980     -0.29632298      15
P               8.88561082      8.33280397     -0.46175637      15
P               6.00622876     10.18770138     -0.38406572      15
P               6.70092184      9.61524055      1.74488940      15
P               2.17813505      4.98937696      8.20904605      15
P               5.03980515      5.10095819      6.86731240      15
P               2.78088817      7.34017137     10.07019622      15
P               5.90776593      7.49883387      8.69651501      15
P               3.16046361      6.42788269      6.84107580      15
P               3.81018742      8.14399731      8.23168828      15
P               3.46555943      5.24496748     10.02455751      15
P               5.53398786      5.36454829      8.99980891      15
# --- G79 --- #
48
cutoff=-1.00000000 nneightol=1.20000000 pbc="T T T" Lattice="8.51679460      -0.00000000       0.00000000      -4.25839680       7.37575990      -0.00000000       0.00000000      -0.00000000      24.03309540" Properties=species:S:1:pos:R:3:Z:I:1
P               2.84932365      3.10138165      9.92107808      15
P               2.58690825      0.30739217     11.50769497      15
P               2.80005814      1.36479586      7.10014544      15
P               3.01489837     -1.16444809      9.00522488      15
P               4.21972689      1.48176804     10.46201499      15
P               4.40070445      0.45595473      8.42516209      15
P               1.35826280      1.99000215      8.61173101      15
P               1.24552585      0.01899258      9.72936608      15
P               4.40625317      0.91688809     17.93210187      15
P               6.95712692      2.08663935     19.51871876      15
P               5.93481772      1.74252328     15.11116923      15
P               8.01778730      3.19320249     17.01627270      15
P               5.12368254      2.91350629     18.47303878      15
P               5.92157423      3.58314416     16.43618588      15
P               6.11427499      0.18128143     16.62275480      15
P               7.87758369      1.06916065     17.74041390      15
P               5.51961131      3.35748279      1.91003026      15
P               3.23114446      4.98173575      3.49667118      15
P               4.04031655      4.26844076     -0.91090238      15
P               1.74250673      5.34700551      0.99420109      15
P               3.43178297      2.98048557      2.45096717      15
P               2.45291372      3.33666102      0.41411427      15
P               5.30266739      5.20446895      0.60070722      15
P               3.65207434      6.28760667      1.71834229      15
P               2.99717522      3.35748279      6.10099353      15
P               5.28564230      4.98173575      4.51437664      15
P               4.47647863      4.26844076      8.92192617      15
P               6.77428860      5.34700551      7.01682270      15
P               5.08501204      2.98048557      5.56005662      15
P               6.06388133      3.33666102      7.59690952      15
P               3.21413643      5.20446895      7.41034060      15
P               4.86471259      6.28760667      6.29268150      15
P               5.66747137      3.10138165     22.12306514      15
P               5.92987788      0.30739217     20.53642422      15
P               5.71673665      1.36479586     24.94399778      15
P               5.50189608     -1.16444809     23.03889431      15
P               4.29706791      1.48176804     21.58212823      15
P               4.11609021      0.45595473     23.61898113      15
P               7.15854059      1.99000215     23.43238818      15
P               7.27126023      0.01899258     22.31475311      15
P               4.11054155      0.91688809     14.11201732      15
P               1.55965944      2.08663935     12.52540043      15
P               2.58197712      1.74252328     16.93294996      15
P               0.49900773      3.19320249     15.02787052      15
P               3.39311246      2.91350629     13.57108041      15
P               2.59522086      3.58314416     15.60793331      15
P               2.40252815      0.18128143     15.42136439      15
P               0.63921106      1.06916065     14.30372932      15
# --- G80 --- #
48
cutoff=-1.00000000 nneightol=1.20000000 pbc="T T T" Lattice="8.49655410       0.00000000       0.00000000       0.00000000      12.60512150       0.00000000      -0.00000000      -6.30256080      10.91635470" Properties=species:S:1:pos:R:3:Z:I:1
P               4.42407925      9.13853662     -0.90070843      15
P               6.66381339      7.85497600      1.03929155      15
P               2.97246847     10.14349252      1.93339558      15
P               5.88586890      9.30662590      3.44707916      15
P               4.51920667      7.47288325      0.68722819      15
P               3.90001179      8.34085300      2.75905407      15
P               4.60474148     10.81508080      0.48066893      15
P               6.49646526     10.05497306      1.46725632      15
P               7.25626962      8.81588959      8.36455854      15
P               9.49599526      7.77758053      6.28296253      15
P               5.80465034      5.85900540      7.81782383      15
P               8.71805927      4.96655020      6.33623434      15
P               7.35138854      8.27352273      6.12809221      15
P               6.73219366      6.04528389      5.84386308      15
P               7.43693185      6.78130953      9.12579962      15
P               9.32864713      6.30695360      7.97423336      15
P               1.59189738      0.95325600      3.45250458      15
P               3.83163153      3.27512568      3.59410062      15
P               0.14027811      2.90518428      1.16513529      15
P               3.05368703      4.63450611      1.13304120      15
P               1.68702480      3.16127622      4.10103430      15
P               1.06782993      4.52154531      2.31343755      15
P               1.77255961      1.31129188      1.30988615      15
P               3.66428340      2.54575554      1.47486502      15
P               4.07247485     -5.34930477      7.46385012      15
P               1.83274071     -3.02743509      7.32225408      15
P               5.52408563     -3.39737651      9.75121941      15
P               2.61068520     -1.66805468      9.78331350      15
P               3.97734743     -3.14128454      6.81532040      15
P               4.59654231     -1.78101547      8.60291715      15
P               3.89181262     -4.99126891      9.60646855      15
P               2.00008884     -3.75680524      9.44148968      15
P               1.24028448      2.83597581     11.81706313      15
P              -0.99944116      1.55241521      9.87706315      15
P               2.69190376      3.84093174      8.98295912      15
P              -0.22150517      3.00406513      7.46927554      15
P               1.14516556      1.17032246     10.22912651      15
P               1.76436044      2.03829223      8.15730063      15
P               1.05962225      4.51252000     10.43568577      15
P              -0.83209303      3.75241227      9.44909838      15
P               6.90465672      2.51332886      2.55179616      15
P               4.66492257      1.47501978      4.63339217      15
P               8.35627599     -0.44355533      3.09853087      15
P               5.44286707     -1.33601055      4.58012036      15
P               6.80952930      1.97096199      4.78826249      15
P               7.42872417     -0.25727686      5.07249162      15
P               6.72399449      0.47874881      1.79055508      15
P               4.83227070      0.00439287      2.94212134      15
# --- G81 --- #
48
cutoff=-1.00000000 nneightol=1.20000000 pbc="T T T" Lattice="9.97521190      -0.00000000       0.00000000      -4.98760540       8.63878640      -0.00000000       0.00000000      -0.00000000      14.89514170" Properties=species:S:1:pos:R:3:Z:I:1
P               0.54765935      4.20612143      6.67621104      15
P               2.08136313      4.00553745      3.70768378      15
P              -2.05848447      4.01423671      5.31491425      15
P              -0.52555375      4.21056177      2.34689342      15
P               1.06143771      5.55488651      4.99477297      15
P              -1.03174579      5.55980198      4.02910604      15
P              -0.43485424      2.52122117      5.56607613      15
P               0.45114907      2.52017588      3.45250021      15
P               1.07116863      7.01001233     16.60631047      15
P               0.47801768      8.43853069     13.63776831      15
P               2.54042244      4.84895945     15.24499879      15
P               1.60391970      6.07836242     12.27699285      15
P              -0.35378542      6.78057481     14.92485751      15
P               0.68854929      4.96536709     13.95920547      15
P               3.02159188      7.00158088     15.49617556      15
P               2.57949553      7.76940485     13.38258475      15
P              -1.61883685      6.06143903     11.64126821      15
P              -2.55938470      4.83349602      8.67272605      15
P              -0.48193188      8.41436801     10.27995652      15
P              -1.07837483      6.98864862      7.31195058      15
P              -0.70765119      4.94211148      9.95981524      15
P               0.34319760      6.75240372      8.99416320      15
P              -2.58674652      7.75477075     10.53113329      15
P              -3.03065347      6.98799207      8.41754248      15
P               4.43994715      4.43266497     14.12378189      15
P               2.90623339      4.63324895     11.15525463      15
P               7.04609097      4.62454969     12.76248510      15
P               5.51316523      4.42821599      9.79446427      15
P               3.92616879      3.08389989     12.44234382      15
P               6.01935229      3.07898442     11.47667689      15
P               5.42246074      6.11756523     13.01364698      15
P               4.53645743      6.11861052     10.90007106      15
P               3.91644286      1.62876543      9.15873962      15
P               4.50957885      0.20025571      6.19019746      15
P               2.44718905      3.78981832      7.79742794      15
P               3.38367683      2.56042398      4.82942200      15
P               5.34139192      1.85821159      7.47728666      15
P               4.29905721      3.67341931      6.51163462      15
P               1.96601961      1.63719688      8.04860471      15
P               2.40811596      0.86937291      5.93501390      15
P               6.60643338      2.57734737      4.19369736      15
P               7.54699619      3.80528174      1.22515520      15
P               5.46952840      0.22441839      2.83238567      15
P               6.06598133      1.65013778     -0.13562027      15
P               5.69525769      3.69667492      2.51224439      15
P               4.64440890      1.88638268      1.54659235      15
P               7.57434304      0.88401565      3.08356244      15
P               8.01825000      1.65079433      0.96997163      15
# --- G82 --- #
48
cutoff=-1.00000000 nneightol=1.20000000 pbc="T T T" Lattice="7.30204550      -0.00000080       0.00000100      -3.65102360       6.32375760      -0.00000300       0.00000370      -0.00000630      24.62693880" Properties=species:S:1:pos:R:3:Z:I:1
P               3.73615996      1.90789747     19.41112531      15
P               2.51729479      1.84568522     16.49618218      15
P               1.11922401      0.65409880     20.44028522      15
P               0.21739914     -0.05957430     17.51108339      15
P               2.06131504      2.97214199     18.36672081      15
P               0.14658750      1.79154721     18.79542677      15
P               2.94809793     -0.16129272     19.42856189      15
P               2.37160112     -0.27382968     17.23277474      15
P               3.78167109      2.28166101      2.99315776      15
P               4.44498130      1.25720037      0.07821527      15
P               6.17596472      0.64222010      4.02234313      15
P               7.24493634      0.21805472      1.09311684      15
P               3.69743480      0.29907487      1.94877931      15
P               5.67722400     -0.76883098      2.37748575      15
P               5.96767711      2.63376756      3.01059379      15
P               6.35338548      2.19077624      0.81483153      15
P               3.43523045      2.13419525     11.20215379      15
P               3.99078409      3.22087037      8.28721045      15
P               3.65788418      5.02742771     12.23131245      15
P               3.49073612      6.16526843      9.30210999      15
P               5.19432214      3.05253135     10.15774982      15
P               5.12926067      5.30103165     10.58645467      15
P               2.03729742      3.85127255     11.21958879      15
P               2.22808486      4.40680251      9.02380148      15
P               3.86681211      2.13419254     21.63378034      15
P               3.31125818      3.22086629     24.54872282      15
P               3.64416490      5.02742557     20.60461940      15
P               3.81131266      6.16526476     23.53382095      15
P               2.10772748      3.05252848     22.67815896      15
P               2.17278834      5.30102899     22.24945233      15
P               5.26475198      3.85126953     21.61634398      15
P               5.07396439      4.40679841     23.81210623      15
P               3.56588266      1.90789902     13.42480900      15
P               4.78474784      1.84568501     16.33975218      15
P               6.18282625      0.65410030     12.39562546      15
P               7.08465131     -0.05957449     15.32482784      15
P               5.24073460      2.97214264     14.46918803      15
P               7.15546246      1.79154766     14.04048301      15
P               4.35395255     -0.16129133     13.40734943      15
P               4.93044938     -0.27382954     15.60313667      15
P               3.52036773      2.28166047      5.21581283      15
P               2.85705779      1.25719848      8.13075613      15
P               1.12608184      0.64222062      4.18665338      15
P               0.05711034      0.21805397      7.11585538      15
P               3.60461185      0.29907378      6.26021747      15
P               1.62482294     -0.76883142      5.83151187      15
P               1.33436892      2.63376751      5.19837652      15
P               0.94866066      2.19077515      7.39416376      15
# --- G83 --- #
48
cutoff=-1.00000000 nneightol=1.20000000 pbc="T T T" Lattice="8.95700680      -0.00000000       0.00000000      -0.00000000      13.55906030       0.00000000       0.00000000      -6.77953020      11.74249030" Properties=species:S:1:pos:R:3:Z:I:1
P               7.84407183      3.52303031     -2.18343387      15
P               9.43368974      3.92730046      0.21488757      15
P               5.09160156      3.92801909     -0.21397166      15
P               6.68362890      3.52293538      2.18413842      15
P               8.27874642      2.14446708     -0.51468509      15
P               6.24566710      2.14473826      0.51567146      15
P               6.71800590      5.15515473     -1.01091099      15
P               7.80841399      5.15524964      1.01163902      15
P               4.85840589     13.68845439      4.14275058      15
P               6.44802380     11.40930517      3.29370982      15
P               2.10593561     11.78034208      3.50875004      15
P               3.69796296      9.90607318      1.95888223      15
P               5.29308047     12.93255713      2.11450546      15
P               3.26000115     12.04009978      1.59957377      15
P               3.73233099     11.85695754      4.96995031      15
P               4.82274804     10.10531678      3.95875750      15
P               1.87273098      3.12710570      9.78317360      15
P               3.46235785      5.00196443      8.23390465      15
P              -0.87973929      4.63021567      8.44771192      15
P               0.71228805      6.90958184      7.59946964      15
P               2.30740556      5.26156619     10.14266994      15
P               0.27432625      6.15373880      9.62724507      15
P               0.74666504      3.32648491      7.78343924      15
P               1.83707314      5.07801720      6.77208204      15
P               7.84407183      3.25650657     13.92591243      15
P               9.43368974      2.85222964     11.52760273      15
P               5.09160156      2.85151779     11.95645022      15
P               6.68362890      3.25659472      9.55835188      15
P               8.27874642      4.63506302     12.25717539      15
P               6.24566710      4.63479184     11.22681884      15
P               6.71800590      1.62436181     12.75340129      15
P               7.80841399      1.62428724     10.73083953      15
P               4.85840589     -6.90892429      7.59973972      15
P               6.44802380     -4.62977507      8.44878048      15
P               2.10593561     -5.00081198      8.23374026      15
P               3.69796296     -3.12654308      9.78360807      15
P               5.29308047     -6.15302703      9.62798484      15
P               3.26000115     -5.26056968     10.14291653      15
P               3.73233099     -5.07742744      6.77253999      15
P               4.82274804     -3.32578668      7.78373280      15
P               1.87273098      3.65242440      1.95931670      15
P               3.46235785      1.77756567      3.50858565      15
P              -0.87973929      2.14931443      3.29477838      15
P               0.71228805     -0.13005174      4.14302066      15
P               2.30740556      1.51796391      1.59982036      15
P               0.27432625      0.62579808      2.11523349      15
P               0.74666504      3.45305197      3.95903932      15
P               1.83707314      1.70151968      4.97039652      15
# --- G84 --- #
48
cutoff=-1.00000000 nneightol=1.20000000 pbc="T T T" Lattice="7.59458830      -0.00000000       0.00000000      -0.00000000      13.82667690      -0.00000000       0.00000000      -6.91333790      11.97425290" Properties=species:S:1:pos:R:3:Z:I:1
P               1.76863532     11.31778519      6.37190709      15
P               4.81674612     12.05185031      4.77031484      15
P               0.74547719     11.33526198      3.52450160      15
P               3.64275947     11.10999077      1.80026905      15
P               3.03288365     13.01786495      5.65463737      15
P               2.10854631     13.13404351      3.61074017      15
P               1.94308301      9.89820019      4.69167993      15
P               4.03614395     10.18862950      3.82043328      15
P               4.30016222      2.64955109      6.61553524      15
P               7.34827302      3.66953820      8.05205044      15
P               3.27700409      5.10674522      8.05436147      15
P               6.17428637      6.71260316      8.72139920      15
P               5.56441055      2.42068511      8.44648233      15
P               4.64007321      4.13266281      9.56904459      15
P               4.47460991      4.81446301      6.22625228      15
P               6.56767845      5.42377013      6.91339478      15
P               6.83169672      6.77267962     -1.01318943      15
P               9.87979992      5.01862740     -0.84811238      15
P               5.80853100      4.29802945      0.39537786      15
P               8.70581327      2.91742198      1.45258465      15
P               8.09594505      5.30146584     -2.12686680      15
P               7.17160011      3.47330958     -1.20553186      15
P               7.00614441      6.02735270      1.05632069      15
P               9.09920535      5.12761627      1.24042483      15
P               3.29442608      7.05399719     -1.01318943      15
P               0.24631528      8.80804943     -0.84811238      15
P               4.31758421      9.52866132      0.39537786      15
P               1.42030193     10.90925505      1.45258465      15
P               2.03017775      8.52521087     -2.12686680      15
P               2.95451509     10.35336721     -1.20553186      15
P               3.11997839      7.79932430      1.05632069      15
P               1.02690985      8.69906074      1.24042483      15
P               0.76289158      2.50889230      6.37190709      15
P              -2.28521162      1.77482703      4.77031484      15
P               1.78605730      2.49142907      3.52450160      15
P              -1.11122497      2.71668630      1.80026905      15
P              -0.50135675      0.80881247      5.65463737      15
P               0.42298819      0.69263372      3.61074017      15
P               0.58844389      3.92847714      4.69167993      15
P              -1.50461705      3.63804775      3.82043328      15
P               5.82595298     11.17712642      6.61553524      15
P               2.77784218     10.15713944      8.05205044      15
P               6.84911111      8.71994625      8.05436147      15
P               3.95182883      7.11407455      8.72139920      15
P               4.56170465     11.40599257      8.44648233      15
P               5.48604199      9.69401497      9.56904459      15
P               5.65150529      9.01221446      6.22625228      15
P               3.55844435      8.40290741      6.91339478      15
# --- G85 --- #
48
cutoff=-1.00000000 nneightol=1.20000000 pbc="T T T" Lattice="6.28562500       0.00000000      -0.00000000       0.00000000      14.87735020       0.00000000      -0.00000000      -7.43867510      12.88416280" Properties=species:S:1:pos:R:3:Z:I:1
P               7.12781075     11.68817446      8.19462388      15
P               6.98444193      9.41198451     10.48048050      15
P               4.61501902     10.02553388      6.66008143      15
P               4.60469173      8.00956366      8.81155624      15
P               7.77449471      9.60109051      8.36930736      15
P               6.10618298      8.48717123      7.24638815      15
P               4.89329621     11.46488775      8.35336965      15
P               4.85174194      9.89833253     10.04967275      15
P               7.12781075      1.93650285      6.02495663      15
P               6.98444193      1.09499529      2.91077718      15
P               4.61501902      4.09678336      5.35232603      15
P               4.60469173      3.24153657      2.53070726      15
P               7.77449471      2.82877193      4.13013434      15
P               6.10618298      4.35820816      3.72691158      15
P               4.89329621      1.91067577      5.75219890      15
P               4.85174194      1.22491175      3.54737078      15
P               7.12781075      8.69132567     -1.33540482      15
P               6.98444193     11.80904549     -0.50709488      15
P               4.61501902      8.19370806      0.87175534      15
P               4.60469173     11.06492507      1.54189930      15
P               7.77449471      9.88616286      0.38472110      15
P               6.10618298      9.47064591      1.91086307      15
P               4.89329621      8.94046178     -1.22140575      15
P               4.85174194     11.19278102     -0.71288073      15
P              -0.84218575     -4.24949936      4.68953892      15
P              -0.69881693     -1.97330941      2.40368230      15
P               1.67060598     -2.58685878      6.22408137      15
P               1.68093327     -0.57088856      4.07260656      15
P              -1.48886971     -2.16241541      4.51485544      15
P               0.17944202     -1.04849613      5.63777465      15
P               1.39232879     -4.02621265      4.53079315      15
P               1.43388306     -2.45965743      2.83449005      15
P              -0.84218575      5.50217225      6.85920617      15
P              -0.69881693      6.34367981      9.97338562      15
P               1.67060598      3.34189174      7.53183677      15
P               1.68093327      4.19713853     10.35345554      15
P              -1.48886971      4.60990317      8.75402846      15
P               0.17944202      3.08046694      9.15725122      15
P               1.39232879      5.52799933      7.13196390      15
P               1.43388306      6.21376335      9.33679202      15
P              -0.84218575     -1.25265057     14.21956762      15
P              -0.69881693     -4.37037039     13.39125768      15
P               1.67060598     -0.75503296     12.01240746      15
P               1.68093327     -3.62624997     11.34226350      15
P              -1.48886971     -2.44748776     12.49944170      15
P               0.17944202     -2.03197081     10.97329973      15
P               1.39232879     -1.50178668     14.10556855      15
P               1.43388306     -3.75410592     13.59704353      15
# --- G86 --- #
48
cutoff=-1.00000000 nneightol=1.20000000 pbc="T T T" Lattice="10.99138140       0.62326260       0.88363600      -2.15830150      10.79539960       0.88363600      -2.15830150      -2.79007030      10.46599210" Properties=species:S:1:pos:R:3:Z:I:1
P               2.25832771      9.39946867      4.38558725      15
P               3.34213338      7.16623150      2.01405622      15
P               5.13915993     10.54334567      4.37684745      15
P               6.30189209      8.35257933      2.57377723      15
P               3.28011126      7.44797150      4.28046340      15
P               5.38527403      8.29706718      4.62490537      15
P               3.49956572     10.50420004      2.86458977      15
P               4.45372306      8.95150535      1.43876646      15
P               0.37850380      2.43142251     10.32609137      15
P              -1.33083214      3.10745370      7.42656471      15
P              -0.72479651      5.12133525     11.40072405      15
P              -1.94942873      6.00471659      8.73194546      15
P               0.65976080      3.56007360      8.45247752      15
P               0.16912357      5.60764524      9.36792250      15
P              -1.67901610      3.17971219     10.85639933      15
P              -2.71451098      3.89670184      8.91528482      15
P               8.53054667      2.60536929      5.75543120      15
P               6.09665005      0.20760560      5.41930936      15
P               8.91393421      1.56502082      8.64999375      15
P               6.50130703     -0.32645481      8.58662903      15
P               6.38493549      2.33899737      6.18994909      15
P               6.67787471      1.90814001      8.42598648      15
P               9.28799254      0.67627640      6.63828362      15
P               7.54537346     -0.84587620      6.66234745      15
P               4.41644854     -0.77086597      7.84767773      15
P               3.33264502      1.46236040     10.21920788      15
P               1.53561847     -1.91475377      7.85641665      15
P               0.37288631      0.27601257      9.65948687      15
P               3.39466714      1.18062040      7.95280070      15
P               1.28950437      0.33152472      7.60835873      15
P               3.17521268     -1.87560814      9.36867433      15
P               2.22105534     -0.32291345     10.79449764      15
P               6.29627460      6.19718298      1.90716315      15
P               8.00560839      5.52114899      4.80670028      15
P               7.39957491      3.50725665      0.83254005      15
P               8.62420713      2.62387531      3.50131864      15
P               6.01501976      5.06852109      3.78077612      15
P               6.50565483      3.02094666      2.86534160      15
P               8.35379450      5.44887971      1.37686477      15
P               9.38928938      4.73189006      3.31797928      15
P              -1.85576611      6.02322540      6.47782244      15
P               0.57813051      8.42098909      6.81394427      15
P              -2.23915581      7.06357108      3.58327035      15
P               0.17347137      8.95504671      3.64663507      15
P               0.28984291      6.28959453      6.04331501      15
P              -0.00309631      6.72045189      3.80727762      15
P              -2.61321198      7.95231829      5.59497002      15
P              -0.87059290      9.47447089      5.57090619      15
# --- G87 --- #
48
cutoff=-1.00000000 nneightol=1.20000000 pbc="T T T" Lattice="7.64707150      -0.00000000       0.00000000      -0.00000000      14.94960200      -0.00000000       0.00000000      -7.47480050      12.94673510" Properties=species:S:1:pos:R:3:Z:I:1
P               4.15905101      7.98775208      8.76377446      15
P               5.54232213      5.43654271      9.00025952      15
P               7.20270018      9.51329918      9.00025952      15
P               8.58597129      6.96208979      8.76377446      15
P               5.29249995      7.07149852     10.46879474      15
P               7.45252235      7.87835844     10.46879474      15
P               5.87539033      8.51447136      7.46814289      15
P               6.86963198      6.43537041      7.46814289      15
P              -0.93899156      3.36625430      2.53560512      15
P               0.44427191      4.43707178      0.20795046      15
P               2.10464996      2.39869368      3.73852512      15
P               3.48792108      3.87908542      1.64735552      15
P               0.19445738      2.34779018      0.88959606      15
P               2.35447214      1.94436772      1.58834430      15
P               0.77734776      4.22494454      3.63957322      15
P               1.77158176      5.26449494      1.83901899      15
P               1.61002973     11.07075590      1.64735552      15
P               2.99330084     12.55116275      3.73852512      15
P               4.65367889     10.51278438      0.20795046      15
P               6.03694236     11.58358709      2.53560512      15
P               2.74347867     13.00548854      1.58834430      15
P               4.90349342     12.60205108      0.88959606      15
P               3.32636904      9.68534640      1.83901899      15
P               4.32060304     10.72489694      3.63957322      15
P               3.48792108      3.59595528     11.29937958      15
P               2.10464996      5.07636196      9.20820998      15
P               0.44427191      3.03798386     12.73878464      15
P              -0.93899156      4.10878639     10.41112998      15
P               2.35447214      5.53067297     11.35839080      15
P               0.19445738      5.12724304     12.05715198      15
P               1.77158176      2.21054575     11.10771611      15
P               0.77734776      3.25009616      9.30716188      15
P               8.58597129      0.51295091      4.18296064      15
P               7.20270018     -2.03826596      3.94648853      15
P               5.54232213      2.03849051      3.94648853      15
P               4.15905101     -0.51271139      4.18296064      15
P               7.45252235     -0.40330279      2.47794036      15
P               5.29249995      0.40354218      2.47794036      15
P               6.86963198      1.03967028      5.47859221      15
P               5.87539033     -1.03943067      5.47859221      15
P               6.03694236     -4.10854639     10.41112998      15
P               4.65367889     -3.03774368     12.73878464      15
P               2.99330084     -5.07612205      9.20820998      15
P               1.61002973     -3.59571521     11.29937958      15
P               4.90349342     -5.12701786     12.05715198      15
P               2.74347867     -5.53043290     11.35839080      15
P               4.32060304     -3.24985625      9.30716188      15
P               3.32636904     -2.21030570     11.10771611      15
# --- G88 --- #
48
cutoff=-1.00000000 nneightol=1.20000000 pbc="T T T" Lattice="5.84109560       0.00000000      -0.00000000       0.00000000      15.67909030      -0.00001060      -0.00000000      -7.83955420      13.57851440" Properties=species:S:1:pos:R:3:Z:I:1
P               4.71575012     11.22740301      2.37272825      15
P               3.33862422      9.88281296     -0.17880849      15
P               1.92323330     11.29972188      3.76242071      15
P               0.56405124     10.70674840      0.94894045      15
P               3.58215702     11.96278485      0.64073460      15
P               1.69943756     12.38425371      1.79879104      15
P               3.30725169      9.65529932      3.12640446      15
P               1.98025407      9.02480506      1.38948273      15
P               4.71575012      8.01056698      8.53685757      15
P               3.33862422     10.89254049      8.64817224      15
P               1.92323330      6.77090012      7.90464302      15
P               0.56405124      9.50392960      8.79784908      15
P               3.58215702      9.14281580     10.03969903      15
P               1.69943756      7.92918380      9.82568897      15
P               3.30725169      8.14391880      6.79853674      15
P               1.98025407      9.96338294      7.12097079      15
P               4.71575012      4.28068778      2.66893454      15
P               3.33862422      2.74330431      5.10915661      15
P               1.92323330      5.44804359      1.91144304      15
P               0.56405124      3.30799544      3.83173083      15
P               3.58215702      2.41306494      2.89807314      15
P               1.69943756      3.20523593      1.95404034      15
P               3.30725169      5.71945532      3.65357916      15
P               1.98025407      4.53047760      5.06805325      15
P               4.71575012     -3.38784339     11.20578913      15
P               3.33862422     -2.04325334     13.75732587      15
P               1.92323330     -3.46016226      9.81609667      15
P               0.56405124     -2.86718878     12.62957693      15
P               3.58215702     -4.12320956     12.93778278      15
P               1.69943756     -4.54468625     11.77973991      15
P               3.30725169     -1.81573970     10.45211292      15
P               1.98025407     -1.18524544     12.18903464      15
P               4.71575012     -0.17100736      5.04165981      15
P               3.33862422     -3.05298087      4.93034514      15
P               1.92323330      1.06867517      5.67387435      15
P               0.56405124     -1.66436998      4.78066830      15
P               3.58215702     -1.30325618      3.53881834      15
P               1.69943756     -0.08962418      3.75282841      15
P               3.30725169     -0.30434350      6.77998063      15
P               1.98025407     -2.12380764      6.45754659      15
P               4.71575012      3.55887184     10.90958284      15
P               3.33862422      5.09624747      8.46937435      15
P               1.92323330      2.39151603     11.66707434      15
P               0.56405124      4.53156418      9.74678655      15
P               3.58215702      5.42649468     10.68044423      15
P               1.69943756      4.63433937     11.62447704      15
P               3.30725169      2.12010430      9.92493822      15
P               1.98025407      3.30908201      8.51046413      15
# --- G89 --- #
48
cutoff=-1.00000000 nneightol=1.20000000 pbc="T T T" Lattice="8.22214880      -0.00000000      -0.00000000      -0.00000000      12.84529590       0.00000000      -0.00000000      -6.42264740      11.12435230" Properties=species:S:1:pos:R:3:Z:I:1
P               1.11743113      1.97078971      3.69364094      15
P               3.97416740      3.33233968      3.48214476      15
P               0.10200398      3.70872601      1.27188057      15
P               3.23474134      4.57406861      0.73084770      15
P               1.89037890      4.01918410      4.04671676      15
P               1.50868208      5.15986555      2.10345928      15
P               1.35723010      1.79605504      1.48194172      15
P               3.53676553      2.51284181      1.45776850      15
P               6.59886641      8.66111417     -0.14006672      15
P               9.45560267      8.16350031      1.14481822      15
P               5.58343925      9.88945214      2.57591052      15
P               8.71617661      9.92533553      3.59582451      15
P               7.37181417      7.33114442      1.45735690      15
P               6.99011736      8.44371413      3.41684481      15
P               6.83866538     10.66386925      0.81445833      15
P               9.01820080     10.32641052      1.44730048      15
P               3.85814466      8.63604053      7.57077808      15
P               6.71488093      7.77210441      6.49738932      15
P               2.84272573      5.66976625      7.27656121      15
P               5.97546308      4.76855953      6.79766897      15
P               4.63109242      7.91761588      5.62027864      15
P               4.24939561      5.66436472      5.60404821      15
P               4.09795185      6.80802011      8.82795225      15
P               6.27747905      6.42869207      8.21928332      15
P               7.10471767      2.21339238      3.55357422      15
P               4.24798140      1.34945637      4.62696298      15
P               8.12014482     -0.75288187      3.84779109      15
P               4.98740746     -1.65410138      4.32668333      15
P               6.33176990      1.49496792      5.50407366      15
P               6.71346672     -0.75828323      5.52030409      15
P               6.86491870      0.38537184      2.29640005      15
P               4.68538327      0.00604386      2.90506898      15
P               1.62328239     -4.45185806      7.43071136      15
P              -1.23345387     -3.09030806      7.64220754      15
P               2.63870955     -2.71392152      9.85247173      15
P              -0.49402781     -1.84859171     10.39350460      15
P               0.85033463     -2.40346370      7.07763554      15
P               1.23203144     -1.26278206      9.02089302      15
P               1.38348342     -4.62659251      9.64241058      15
P              -0.79605200     -3.90980573      9.66658380      15
P               4.36400414      2.23846678     11.26441902      15
P               1.50726787      1.74085280      9.97953408      15
P               5.37942307      3.46680449      8.54844178      15
P               2.24668572      3.50267493      7.52852779      15
P               3.59105638      0.90849688      9.66699540      15
P               3.97275319      2.02106639      7.70750749      15
P               4.12419695      4.24122177     10.30989397      15
P               1.94466975      3.90376297      9.67705182      15
# --- G90 --- #
48
cutoff=-1.00000000 nneightol=1.20000000 pbc="T T T" Lattice="7.40577810       0.00000000      -0.00000000      -3.70288900       6.41359200      -0.00000000      -0.00000000      -0.00000000      24.52066210" Properties=species:S:1:pos:R:3:Z:I:1
P               2.84321894      2.56593706     26.18953836      15
P               3.82489556      1.92772693     23.23413652      15
P               0.23466692      3.83335263     25.12970631      15
P               1.46285227      3.73338397     22.23158473      15
P               3.82663223      3.73020924     24.56671190      15
P               1.91569709      4.89389138     24.08586172      15
P               1.02211959      1.77174838     25.16128892      15
P               1.65025547      1.63189359     22.97973465      15
P               3.76199828      1.17933771     18.01599250      15
P               3.82386616      2.34859967     15.06059066      15
P               3.96866390     -1.71344883     16.95613592      15
P               3.44114663     -0.59982478     14.05803887      15
P               2.26199866      1.44885609     16.39316604      15
P               2.20969533     -0.78790336     15.91231586      15
P               5.36033551     -0.00068625     16.98771854      15
P               5.16738908      0.61321636     14.80618879      15
P               4.50344257      2.66831723      9.84244664      15
P               3.45989438      2.13727181      6.88704480      15
P               6.90533268      4.29368178      8.78259007      15
P               6.20466090      3.28003281      5.88449301      15
P               5.02002891      1.23452667      8.21962018      15
P               6.98327477      2.30760399      7.73874548      15
P               4.72620469      4.64252988      8.81417268      15
P               4.29102265      4.16848205      6.63261841      15
P               0.85966275      3.84765494     13.92920731      15
P              -0.12201386      4.48586507     10.97380547      15
P               3.46821477      2.58023937     12.86937526      15
P               2.24003313      2.68021444      9.97125368      15
P              -0.12374313      2.68338276     12.30638085      15
P               1.78719201      1.51970062     11.82553067      15
P               2.68076211      4.64184362     12.90095787      15
P               2.05263363      4.78169841     10.71940360      15
P              -0.05910918      5.23425429      5.75566145      15
P              -0.12097706      4.06499233      2.80025961      15
P              -0.26577480      8.12704083      4.69580487      15
P               0.26173506      7.01341678      1.79770782      15
P               1.44088304      4.96473591      4.13283499      15
P               1.49319377      7.20149536      3.65198481      15
P              -1.65744641      6.41427825      4.72738749      15
P              -1.46450739      5.80037564      2.54585774      15
P              -0.80055347      3.74527477     22.10277769      15
P               0.24298732      4.27632019     19.14737585      15
P              -3.20245098      2.11991022     21.04292112      15
P              -2.50177920      3.13355919     18.14482406      15
P              -1.31714722      5.17906533     20.47995123      15
P              -3.28038567      4.10598801     19.99907653      15
P              -1.02331559      1.77106212     21.07450373      15
P              -0.58813355      2.24510995     18.89294946      15
# --- G91 --- #
48
cutoff=-1.00000000 nneightol=1.20000000 pbc="T T T" Lattice="8.51561100       0.00000090       0.00000090      -2.83853770      12.63353360       0.00000000      -2.83853770      -6.31676730      10.94096030" Properties=species:S:1:pos:R:3:Z:I:1
P               0.71695179      2.71725845      0.55256242      15
P               2.92429755      4.18923594     -0.71014453      15
P              -0.84288695      5.36510801      1.31534422      15
P               1.05387178      7.06343418     -0.23671835      15
P               2.26857260      4.07070804      1.42767536      15
P               1.21990903      6.07428534      1.74702006      15
P              -0.52178289      4.22069307     -0.57793432      15
P               1.20767813      5.33462984     -1.60089206      15
P              -2.12158580     10.79637148      2.07693355      15
P               0.08575972     11.15391967      3.98305703      15
P              -3.68142440      8.81185790      3.98864741      15
P              -1.78466597      9.30682100      6.23547238      15
P              -0.56996483      9.36177702      2.81149885      15
P              -1.61863685      8.08342751      4.38697517      15
P              -3.36032070     11.02369284      3.94419438      15
P              -1.63085987     11.35263233      5.42037087      15
P               3.55548790      5.43667110      8.31146545      15
P               5.76283378      3.60714612      7.66804962      15
P               1.99564966      4.77333462      5.63696930      15
P               3.89240853      2.58004595      4.94220750      15
P               5.10710901      5.51781646      6.70178771      15
P               4.05844580      4.79258834      4.80696635      15
P               2.31675336      3.70591473      7.57470098      15
P               4.04621447      2.26303901      7.12148277      15
P               2.12158381      7.19686333      8.31146534      15
P              -0.08576195      9.02638831      7.66804913      15
P               3.68142255      7.86019983      5.63696955      15
P               1.78466382     10.05348851      4.94220745      15
P               0.56996300      7.11571798      6.70178727      15
P               1.61862657      7.84094611      4.80696617      15
P               3.36031849      8.92761970      7.57470122      15
P               1.63085747     10.37049543      7.12148271      15
P               4.96012140      9.91627605      0.55256304      15
P               2.75277588      8.44429857     -0.71014445      15
P               6.51996000      7.26842647      1.31534504      15
P               4.62320157      5.57010032     -0.23671801      15
P               3.40850043      8.56282644      1.42767559      15
P               4.45717245      6.55924915      1.74702042      15
P               6.19885630      8.41284143     -0.57793351      15
P               4.46939547      7.29890467     -1.60089167      15
P              -0.71695230      1.83716210      2.07693349      15
P              -2.92429818      1.47961390      3.98305649      15
P               0.84288594      3.82167566      3.98864777      15
P              -1.05387293      3.32671254      6.23547232      15
P              -2.26857341      3.27175656      2.81149852      15
P              -1.21991020      4.55010605      4.38697513      15
P               0.52178224      1.60984073      3.94419456      15
P              -1.20767887      1.28090122      5.42037068      15
# --- G92 --- #
48
cutoff=-1.00000000 nneightol=1.20000000 pbc="T T T" Lattice="5.97588010      -0.00000000       0.00000000      -0.00000000      14.27921090       0.00000200       0.00000000      -7.13960390      12.36615340" Properties=species:S:1:pos:R:3:Z:I:1
P               4.21917453      6.20000596      9.14249667      15
P               4.31246399      9.35166325      7.85761658      15
P               5.23357420      5.16849681      6.12420266      15
P               4.75035856      8.09736986      4.95135989      15
P               2.97361587      7.52686578      7.89075761      15
P               3.42312754      6.57096517      5.85920854      15
P               6.08593788      6.30825649      7.82414097      15
P               6.04444735      8.42819800      6.85254488      15
P               0.23525247      3.26161462      0.79808733      15
P               0.32854194      2.79852595      4.16994185      15
P               1.24965214      6.39128930      1.41392226      15
P               0.76644248      5.94256549      4.53682136      15
P              -1.01030619      3.68222327      2.57305099      15
P              -0.56079452      5.91954718      2.76099212      15
P               2.10201583      4.34921937      1.55101316      15
P               2.06052529      4.13067634      3.87273388      15
P               2.22721051     11.95728300      2.42557340      15
P               2.32049998      9.26871437      0.33859897      15
P               3.24161018      9.85911747      4.82803248      15
P               2.75840052      7.37896822      2.87797615      15
P               0.98165782     10.20981452      1.90234879      15
P               1.43116353      8.92839123      3.74595674      15
P               4.09397387     10.76142772      2.99100327      15
P               4.05248931      8.86002924      1.64087863      15
P               1.23123448      0.93965816      3.22365873      15
P               1.32452394     -2.21199914      4.50853882      15
P               2.24563415      1.97116731      6.24195274      15
P               1.76241851     -0.95770575      7.41479551      15
P              -0.01432418     -0.38720166      4.47539779      15
P               0.43518749      0.56869895      6.50694686      15
P               3.09799783      0.83140762      4.54201443      15
P               3.05650730     -1.28853388      5.51361052      15
P               3.22319252      3.87804950     11.56806807      15
P               3.31648199      4.34113817      8.19621355      15
P               4.23759219      0.74836768     10.95224551      15
P               3.75438253      1.19709863      7.82933404      15
P               1.97763386      3.45744084      9.79310441      15
P               2.42714553      1.22011694      9.60516328      15
P               5.08995588      2.79044475     10.81514224      15
P               5.04846534      3.00898778      8.49342152      15
P               5.21515056     -4.81761888      9.94058200      15
P               5.30844003     -2.12905026     12.02755643      15
P               6.22955023     -2.71946763      7.53812292      15
P               5.74634057     -0.23930411      9.48817925      15
P               3.96959787     -3.07015041     10.46380661      15
P               4.41910358     -1.78872711      8.62019866      15
P               7.08191392     -3.62176360      9.37515213      15
P               7.04042936     -1.72036512     10.72527677      15
# --- G93 --- #
48
cutoff=-1.00000000 nneightol=1.20000000 pbc="T T T" Lattice="5.82918780       0.00000000       0.00000000       0.00000000      16.24811420      -0.00000000       0.00000000      -8.12405660      14.07127960" Properties=species:S:1:pos:R:3:Z:I:1
P               2.37263682      2.39268157     14.57396199      15
P              -0.42124626      3.03145176     13.38984974      15
P               3.73055195      3.51258274     11.92127250      15
P               0.92616467      3.54986399     10.54216046      15
P               1.05404540      1.37572017     13.05382759      15
P               2.30725665      1.92657992     11.25298522      15
P               2.59392445      4.39747947     13.58890206      15
P               0.66821146      4.69789894     12.46039951      15
P               2.37263682     -5.69368824      8.85642117      15
P              -0.42124626     -4.98761827     10.00166854      15
P               3.73055195     -3.95635854     11.15262886      15
P               0.92616467     -2.78064497     11.87448550      15
P               1.05404540     -3.86874880      8.73577402      15
P               2.30725665     -2.58460341     10.11325379      15
P               2.59392445     -5.84301645     11.08515707      15
P               0.66821146     -5.01590617     11.90956520      15
P               2.37263682      3.30102392      4.71217604      15
P              -0.42124626      1.95616751      4.75104092      15
P               3.73055195      0.44378492      5.06867191      15
P               0.92616467     -0.76922614      5.72592731      15
P               1.05404540      2.49302963      6.35295760      15
P               2.30725665      0.65804074      6.77632019      15
P               2.59392445      1.44553798      3.46850007      15
P               0.66821146      0.31802447      3.77259449      15
P               2.37263682      5.73136791     -0.50266832      15
P              -0.42124626      5.09260584      0.68142986      15
P               3.73055195      4.61149110      2.15000710      15
P               0.92616467      4.57418548      3.52913321      15
P               1.05404540      6.74833743      1.01745201      15
P               2.30725665      6.19747768      2.81829438      15
P               2.59392445      3.72657813      0.48237754      15
P               0.66821146      3.42617491      1.61088009      15
P               2.37263682     13.81776208      5.21485843      15
P              -0.42124626     13.11167587      4.06961106      15
P               3.73055195     12.08040802      2.91866481      15
P               0.92616467     10.90471070      2.19680817      15
P               1.05404540     11.99280640      5.33550558      15
P               2.30725665     10.70865289      3.95803988      15
P               2.59392445     13.96707405      2.98612253      15
P               0.66821146     13.13996377      2.16171440      15
P               2.37263682      4.82303368      9.35910356      15
P              -0.42124626      6.16789009      9.32023868      15
P               3.73055195      7.68028080      9.00262176      15
P               0.92616467      8.89328374      8.34535229      15
P               1.05404540      5.63102797      7.71832200      15
P               2.30725665      7.46603311      7.29495941      15
P               2.59392445      6.67851150     10.60279361      15
P               0.66821146      7.80602500     10.29869918      15
# --- G94 --- #
48
cutoff=-1.00000000 nneightol=1.20000000 pbc="T T T" Lattice="9.75240010      -0.00000000       0.00000000      -0.00000000      11.76037200      -0.00000000       0.00000000      -5.88018650      10.18478100" Properties=species:S:1:pos:R:3:Z:I:1
P               0.74942319      1.95075153      3.49545758      15
P               2.53582883     -0.36637693      3.72739560      15
P              -1.83489457     -0.23553104      3.90452931      15
P              -0.05207782     -2.54096377      3.20226829      15
P               1.24946775      0.38549313      2.03622290      15
P              -0.69207907     -0.76651763      2.03844318      15
P              -0.19409227      0.56701432      5.12490032      15
P               0.97913122     -1.37776898      4.87980357      15
P               7.25101675      1.87765462     10.12645276      15
P               9.03743214      2.83535473      8.00379163      15
P               4.66670874      2.61652361      8.02855083      15
P               6.44952550      4.37742183      6.38310780      15
P               7.75107107      3.92401818      9.50051649      15
P               5.80952424      4.49810078      8.50173575      15
P               6.30750130      1.15838448      8.11337987      15
P               7.48073454      2.34303623      6.55169648      15
P               4.00021997     -3.82840715      6.74765166      15
P               5.78663536     -2.46896704      8.63837478      15
P               1.41591196     -2.38101121      8.43649205      15
P               3.19872872     -1.83645906     10.78418592      15
P               4.50027428     -4.30951231      8.83282262      15
P               2.55872746     -3.73158416      9.82938307      15
P               3.05670452     -1.72539981      7.13128181      15
P               4.22992800     -0.96526825      8.93806196      15
P               0.74942319      3.92942809      6.68933361      15
P               2.53582883      6.24656243      6.45738540      15
P              -1.83489457      6.11571654      6.28025169      15
P              -0.05207782      8.42114927      6.98251271      15
P               1.24946775      5.49469237      8.14855810      15
P              -0.69207907      6.64670313      8.14633782      15
P              -0.19409227      5.31317118      5.05988068      15
P               0.97913122      7.25795448      5.30497743      15
P               7.25101675      4.00253088      0.05832824      15
P               9.03743214      3.04482489      2.18099956      15
P               4.66670874      3.26366189      2.15623017      15
P               6.44952550      1.50276367      3.80167320      15
P               7.75107107      1.95616732      0.68426451      15
P               5.80952424      1.38208472      1.68304525      15
P               6.30750130      4.72180102      2.07140113      15
P               7.48073454      3.53714927      3.63308452      15
P               4.00021997      9.70859265      3.43712934      15
P               5.78663536      8.34916430      1.54640622      15
P               1.41591196      8.26119671      1.74828895      15
P               3.19872872      7.71664456     -0.59940492      15
P               4.50027428     10.18969781      1.35195838      15
P               2.55872746      9.61176966      0.35539793      15
P               3.05670452      7.60558531      3.05349919      15
P               4.22992800      6.84545375      1.24671904      15
# --- G95 --- #
48
cutoff=-1.00000000 nneightol=1.20000000 pbc="T T T" Lattice="7.26513840      -0.00000090       0.00000000      -3.63256960       6.29179530      -0.00000000       0.00000000       0.00000000      24.69896930" Properties=species:S:1:pos:R:3:Z:I:1
P               7.07063951      3.79738045     13.33376328      15
P               4.41418532      2.59495586     14.39502859      15
P               5.83393496      3.70803082     10.45640745      15
P               3.53664746      1.84465314     11.41480155      15
P               6.25800121      1.75887048     13.41722109      15
P               5.71728966      1.59812148     11.22084055      15
P               5.37073146      4.86900545     12.29650536      15
P               3.45921913      3.67739637     12.71107756      15
P               0.44118979      4.22466335     21.56674481      15
P               2.81074385      2.52532477     22.62801012      15
P               1.13692130      3.19832052     18.68938898      15
P               3.89929409      2.14050588     19.64778309      15
P               2.61291037      4.54015255     21.65020263      15
P               3.02247894      4.15225705     19.45382208      15
P               0.36308968      2.21668737     20.52948689      15
P               2.35080982      1.15707337     20.94405909      15
P               3.38587790     -1.73025029      5.10075704      15
P               3.67276714      1.17151916      6.16202236      15
P               3.92685094     -0.61455784      2.22340122      15
P               3.46175475      2.30664077      3.18182002      15
P               2.02679562     -0.00722952      5.18421486      15
P               2.15793860      0.54141497      2.98783432      15
P               5.16388606     -0.79389931      4.06352383      15
P               5.08768188      1.45731748      4.47807133      15
P              -3.43807071      2.49441395      0.98427863      15
P              -0.78161652      3.69683854      2.04554394      15
P              -2.20136616      2.58376358     -1.89307720      15
P               0.09592134      4.44714126     -0.93468310      15
P              -2.62543241      4.53292392      1.06773644      15
P              -2.08472086      4.69367292     -1.12864410      15
P              -1.73816266      1.42278895     -0.05297929      15
P               0.17334967      2.61439803      0.36159291      15
P               3.19137901      2.06713105      9.21726016      15
P               0.82182495      3.76646963     10.27852547      15
P               2.49564750      3.09347388      6.33990433      15
P              -0.26672529      4.15128852      7.29829844      15
P               1.01965843      1.75164185      9.30071798      15
P               0.61008986      2.13953735      7.10433743      15
P               3.26947912      4.07510703      8.18000224      15
P               1.28175898      5.13472103      8.59457444      15
P               0.24669090      8.02204469     17.45024169      15
P              -0.04019834      5.12027524     18.51150701      15
P              -0.29428214      6.90635224     14.57288587      15
P               0.17081405      3.98515363     15.53130467      15
P               1.60577318      6.29902392     17.53369951      15
P               1.47463020      5.75037943     15.33731897      15
P              -1.53131726      7.08569371     16.41300848      15
P              -1.45510945      4.83447063     16.82755598      15
# --- G96 --- #
48
cutoff=-1.00000000 nneightol=1.20000000 pbc="T T T" Lattice="11.04866540      -0.19725090      -0.21946840      -1.25812340      10.97858560      -0.21946420      -1.25812620      -1.38544270      10.89299320" Properties=species:S:1:pos:R:3:Z:I:1
P               6.70856224      7.47730047      3.60087781      15
P               7.42571228     10.58050869      4.15790739      15
P               4.39526428      8.19825555      1.98949825      15
P               4.83878496     11.23473825      1.93113981      15
P               5.86050774      9.18221731      4.81988903      15
P               4.08049327      9.81709105      3.50792563      15
P               6.60482559      8.45521677      1.56709358      15
P               6.96292055     10.67298550      1.94488003      15
P               2.12792264      6.94521093      7.81774537      15
P               2.28190233      7.68057726     10.96256665      15
P               0.67910347      4.48127404      8.36328261      15
P               0.25738229      4.88614186     11.37634101      15
P               3.23548078      6.20014742      9.64258531      15
P               2.04086288      4.29651580     10.13437357      15
P               0.02149301      6.63761167      8.57387826      15
P               0.12628792      7.00750149     10.81923528      15
P               6.79798107      2.79415467      7.73698976      15
P               9.81790472      3.24041850      8.80252483      15
P               7.73791034      1.42933225      5.34502586      15
P              10.71771232      1.29334378      6.06793898      15
P               8.57650467      4.07857591      7.19016415      15
P               9.37950196      2.95593032      5.34960271      15
P               7.78134079      0.77286650      7.51153558      15
P               9.95442860      1.08795761      8.11803801      15
P               1.82385356      1.91859153      6.85318279      15
P               1.10670226     -1.18461808      6.29616410      15
P               4.13715152      1.19763645      8.46456235      15
P               3.69364188     -1.83884644      8.52292057      15
P               2.67190806      0.21367469      5.63417157      15
P               4.45192253     -0.42119905      6.94613497      15
P               1.92759021      0.94067523      8.88696702      15
P               1.56949525     -1.27709350      8.50918057      15
P               6.40449316      2.45068107      2.63631523      15
P               6.25051347      1.71531474     -0.50850605      15
P               7.85332338      4.91461776      2.09077777      15
P               8.27503351      4.50975014     -0.92228041      15
P               5.29693502      3.19574458      0.81147529      15
P               6.49155292      5.09937620      0.31968703      15
P               8.51093383      2.75828013      1.88018212      15
P               8.40612788      2.38839051     -0.36517468      15
P               1.73443348      6.60174831      2.71707062      15
P              -1.28548892      6.15547350      1.65153577      15
P               0.79450546      7.96655975      5.10903474      15
P              -2.18529652      8.10254822      4.38612162      15
P              -0.04408887      5.31731609      3.26389645      15
P              -0.84708616      6.43996168      5.10445789      15
P               0.75107501      8.62302550      2.94252502      15
P              -1.42202385      8.30793459      2.33602281      15
# --- G97 --- #
64
cutoff=-1.00000000 nneightol=1.20000000 pbc="T T T" Lattice="8.44264630       0.00000000       0.00000000       0.00000000      14.18647830       0.00000000       0.00000000       0.00000000      14.18647830" Properties=species:S:1:pos:R:3:Z:I:1
P               0.82334375     13.43119020      5.78910457      15
P              -0.56760755     12.44168333      3.15493091      15
P               3.16904860     11.75224886      5.32236944      15
P               1.43065707     10.20942679      2.86233479      15
P              -0.30846897     11.60968894      5.22739096      15
P               1.50260530     10.24285013      5.05374847      15
P               2.38048011     13.46650034      4.16336253      15
P               1.49888210     12.39420119      2.35592008      15
P               5.04466690      0.75528810      8.39737373      15
P               3.65371560      1.74479497     11.03154739      15
P               7.39037175      2.43422944      8.86410886      15
P               5.65198022      3.97705151     11.32414351      15
P               3.91285418      2.57678936      8.95908734      15
P               5.72392845      3.94362817      9.13272983      15
P               6.60180326      0.71997796     10.02311577      15
P               5.72020525      1.79227711     11.83055822      15
P               7.15532848      8.39737373     13.43119020      15
P               5.76437717     11.03154739     12.44168333      15
P               9.50103333      8.86410886     11.75224886      15
P               7.76264180     11.32414351     10.20942679      15
P               6.02351576      8.95908734     11.60968894      15
P               7.83459003      9.13272983     10.24285013      15
P               8.71246483     10.02311577     13.46650034      15
P               7.83086682     11.83055822     12.39420119      15
P               2.93400533      5.78910457      0.75528810      15
P               1.54305402      3.15493091      1.74479497      15
P               5.27971018      5.32236944      2.43422944      15
P               3.54131865      2.86233479      3.97705151      15
P               1.80219261      5.22739096      2.57678936      15
P               3.61326688      5.05374847      3.94362817      15
P               4.49114168      4.16336253      0.71997796      15
P               3.60954367      2.35592008      1.79227711      15
P               7.61930255      0.75528810      5.78910457      15
P               9.01025385      1.74479497      3.15493091      15
P               5.27359770      2.43422944      5.32236944      15
P               7.01198923      3.97705151      2.86233479      15
P               8.75111527      2.57678936      5.22739096      15
P               6.94004100      3.94362817      5.05374847      15
P               6.06216619      0.71997796      4.16336253      15
P               6.94376420      1.79227711      2.35592008      15
P               3.39797940     13.43119020      8.39737373      15
P               4.78893070     12.44168333     11.03154739      15
P               1.05227455     11.75224886      8.86410886      15
P               2.79066608     10.20942679     11.32414351      15
P               4.52979212     11.60968894      8.95908734      15
P               2.71871785     10.24285013      9.13272983      15
P               1.84084304     13.46650034     10.02311577      15
P               2.72244105     12.39420119     11.83055822      15
P               1.28731782      5.78910457     13.43119020      15
P               2.67826913      3.15493091     12.44168333      15
P              -1.05838703      5.32236944     11.75224886      15
P               0.68000450      2.86233479     10.20942679      15
P               2.41913054      5.22739096     11.60968894      15
P               0.60805627      5.05374847     10.24285013      15
P              -0.26981853      4.16336253     13.46650034      15
P               0.61177948      2.35592008     12.39420119      15
P               5.50864097      8.39737373      0.75528810      15
P               6.89959228     11.03154739      1.74479497      15
P               3.16293612      8.86410886      2.43422944      15
P               4.90132765     11.32414351      3.97705151      15
P               6.64045369      8.95908734      2.57678936      15
P               4.82937942      9.13272983      3.94362817      15
P               3.95150462     10.02311577      0.71997796      15
P               4.83310263     11.83055822      1.79227711      15
# --- G98 --- #
64
cutoff=-1.00000000 nneightol=1.20000000 pbc="T T T" Lattice="11.61095170       0.00000000       0.00000000       0.00000000      11.61095170       0.00000000       0.00000000       0.00000000      12.46209120" Properties=species:S:1:pos:R:3:Z:I:1
P               0.83622074      2.20272526     10.09567716      15
P               3.59985947      0.82607277     10.70224453      15
P               2.21498642      4.96940605     10.68656722      15
P               4.97732472      3.59277678     10.05314405      15
P               2.19557291      2.02686578     11.89354568      15
P               3.64831197      3.79599166     11.86951876      15
P               2.01335064      3.61279407      8.88857409      15
P               3.78449682      2.16150638      8.88782636      15
P              10.77473096      9.40822644     10.09567716      15
P               8.01109223     10.78489054     10.70224453      15
P               9.39596528      6.64154565     10.68656722      15
P               6.63362698      8.01817492     10.05314405      15
P               9.41537879      9.58409753     11.89354568      15
P               7.96263973      7.81497165     11.86951876      15
P               9.59760106      7.99815763      8.88857409      15
P               7.82645488      9.44944532      8.88782636      15
P               9.40822644      0.83622074     10.09567716      15
P              10.78489054      3.59985947     10.70224453      15
P               6.64154565      2.21498642     10.68656722      15
P               8.01817492      4.97732472     10.05314405      15
P               9.58409753      2.19557291     11.89354568      15
P               7.81497165      3.64831197     11.86951876      15
P               7.99815763      2.01335064      8.88857409      15
P               9.44944532      3.78449682      8.88782636      15
P               2.20272526     10.77473096     10.09567716      15
P               0.82607277      8.01109223     10.70224453      15
P               4.96940605      9.39596528     10.68656722      15
P               3.59277678      6.63362698     10.05314405      15
P               2.02686578      9.41537879     11.89354568      15
P               3.79599166      7.96263973     11.86951876      15
P               3.61279407      9.59760106      8.88857409      15
P               2.16150638      7.82645488      8.88782636      15
P               6.64169659      3.60275059      3.86463156      15
P               9.40533532      4.97941469      4.47119893      15
P               8.02046227      0.83606980      4.45552162      15
P              10.78280057      2.21269907      3.82209845      15
P               8.00104876      3.77862168      5.66250008      15
P               9.45378782      2.00949580      5.63847316      15
P               7.81882649      2.19268178      2.65752849      15
P               9.58997267      3.64396947      2.65678076      15
P               4.96925511      8.00820111      3.86463156      15
P               2.20561638      6.63154862      4.47119893      15
P               3.59048943     10.77488190      4.45552162      15
P               0.82815113      9.39825263      3.82209845      15
P               3.60990294      7.83234163      5.66250008      15
P               2.15716388      9.60146751      5.63847316      15
P               3.79212521      9.41826992      2.65752849      15
P               2.02097903      7.96698223      2.65678076      15
P               3.60275059      4.96925511      3.86463156      15
P               4.97941469      2.20561638      4.47119893      15
P               0.83606980      3.59048943      4.45552162      15
P               2.21269907      0.82815113      3.82209845      15
P               3.77862168      3.60990294      5.66250008      15
P               2.00949580      2.15716388      5.63847316      15
P               2.19268178      3.79212521      2.65752849      15
P               3.64396947      2.02097903      2.65678076      15
P               8.00820111      6.64169659      3.86463156      15
P               6.63154862      9.40533532      4.47119893      15
P              10.77488190      8.02046227      4.45552162      15
P               9.39825263     10.78280057      3.82209845      15
P               7.83234163      8.00104876      5.66250008      15
P               9.60146751      9.45378782      5.63847316      15
P               9.41826992      7.81882649      2.65752849      15
P               7.96698223      9.58997267      2.65678076      15
# --- G99 --- #
64
cutoff=-1.00000000 nneightol=1.20000000 pbc="T T T" Lattice="7.18087310       0.00000000       0.00000000       0.00000000      15.68977730       0.00000000       0.00000000       0.00000000      15.68977730" Properties=species:S:1:pos:R:3:Z:I:1
P               5.53014117      4.45503382     17.41049087      15
P               5.53016990      4.45501813     13.96923632      15
P               1.85084850      4.57647269     17.37479662      15
P               1.85087722      4.57637855     14.00486781      15
P               4.91581748      5.70892944     15.68984006      15
P               2.58441777      5.83341213     15.68980868      15
P               3.64426437      3.31713272     17.40901603      15
P               3.64431464      3.31705427     13.97067978      15
P               5.53014117     11.23474348     -1.72071357      15
P               5.53016990     11.23475917      1.72054098      15
P               1.85084850     11.11330461     -1.68501932      15
P               1.85087722     11.11338306      1.68490949      15
P               4.91581748      9.98083217     -0.00006276      15
P               2.58441777      9.85634948     -0.00003138      15
P               3.64426437     12.37264458     -1.71923873      15
P               3.64431464     12.37272303      1.71909752      15
P               1.93970462      6.12417508     12.29992247      15
P               1.93973335      9.56542963     12.29990678      15
P              -1.73958805      6.15986933     12.42136134      15
P              -1.73955933      9.52979814     12.42126720      15
P               1.32538093      7.84482589     13.55383378      15
P              -1.00601878      7.84485727     13.67831647      15
P               0.05382782      6.12564992     11.16202137      15
P               0.05387809      9.56398617     11.16194292      15
P               1.93970462      9.56560222      3.38985483      15
P               1.93973335      6.12434767      3.38987052      15
P              -1.73958805      9.52990797      3.26841596      15
P              -1.73955933      6.15997916      3.26851010      15
P               1.32538093      7.84495141      2.13594352      15
P              -1.00601878      7.84492003      2.01146083      15
P               0.05382782      9.56411169      4.52775593      15
P               0.05387809      6.12579113      4.52783438      15
P               5.24116848      3.38985483      6.12417508      15
P               5.24113975      3.38987052      9.56542963      15
P               8.92046115      3.26841596      6.15986933      15
P               8.92043243      3.26849441      9.52979814      15
P               5.85549217      2.13594352      7.84482589      15
P               8.18689188      2.01146083      7.84485727      15
P               7.12704528      4.52775593      6.12564992      15
P               7.12699501      4.52783438      9.56398617      15
P               5.24116848     12.29992247      9.56560222      15
P               5.24113975     12.29990678      6.12434767      15
P               8.92046115     12.42136134      9.52990797      15
P               8.92043243     12.42126720      6.15997916      15
P               5.85549217     13.55381809      7.84495141      15
P               8.18689188     13.67830078      7.84492003      15
P               7.12704528     11.16202137      9.56412738      15
P               7.12699501     11.16194292      6.12579113      15
P               1.65073193     17.41049087     11.23474348      15
P               1.65070320     13.96923632     11.23475917      15
P               5.33002460     17.37479662     11.11330461      15
P               5.32999588     14.00486781     11.11339875      15
P               2.26505562     15.68984006      9.98083217      15
P               4.59645533     15.68980868      9.85634948      15
P               3.53660873     17.40900034     12.37264458      15
P               3.53655846     13.97067978     12.37272303      15
P               1.65073193     -1.72071357      4.45503382      15
P               1.65070320      1.72054098      4.45501813      15
P               5.33002460     -1.68501932      4.57647269      15
P               5.32999588      1.68490949      4.57637855      15
P               2.26505562     -0.00006276      5.70894513      15
P               4.59645533     -0.00003138      5.83342782      15
P               3.53660873     -1.71923873      3.31713272      15
P               3.53655846      1.71909752      3.31705427      15
# --- G100 --- #
64
cutoff=-1.00000000 nneightol=1.20000000 pbc="T T T" Lattice="6.86464580      -0.00000000       0.00000000      -0.00000000      13.00582450       0.00000000       0.00000000       0.00000000      18.61399750" Properties=species:S:1:pos:R:3:Z:I:1
P               4.61554071      5.57317788      0.74005531      15
P               4.37278624      5.83727415      3.76771508      15
P               7.74084919      6.33491601      0.63937220      15
P               7.86634864      6.05375610      3.61033373      15
P               4.80838920      7.27653771      2.16897744      15
P               7.09321791      7.68996686      2.30888025      15
P               5.99026841      3.99960317      1.63339689      15
P               6.20930552      4.59173235      3.77359710      15
P               4.61554071      7.43264662      8.56694344      15
P               4.37278624      7.16855035      5.53928367      15
P               7.74084919      6.67090849      8.66762655      15
P               7.86634864      6.95206840      5.69666502      15
P               4.80838920      5.72928679      7.13802131      15
P               7.09321791      5.31585764      6.99811850      15
P               5.99026841      9.00622133      7.67360186      15
P               6.20930552      8.41409215      5.53340165      15
P               5.68142799     12.07609013      8.56694344      15
P               5.92418246     12.34018640      5.53928367      15
P               2.55611951     12.83782826      8.66762655      15
P               2.43062006     12.55666835      5.69666502      15
P               5.48857950     13.77944996      7.13802131      15
P               3.20375079     14.19287911      6.99811850      15
P               4.30670029     10.50251542      7.67360186      15
P               4.08766318     11.09464460      5.53340165      15
P               5.68142799      0.92973437      0.74005531      15
P               5.92418246      0.66563810      3.76771508      15
P               2.55611951      0.16799624      0.63937220      15
P               2.43062006      0.44915615      3.61033373      15
P               5.48857950     -0.77362546      2.16897744      15
P               3.20375079     -1.18705461      2.30888025      15
P               4.30670029      2.50330908      1.63339689      15
P               4.08766318      1.91117990      3.77359710      15
P               2.24910509      7.43264662     17.87394219      15
P               2.49185956      7.16855035     14.84628242      15
P              -0.87620339      6.67090849     17.97462530      15
P              -1.00170284      6.95206840     15.00366377      15
P               2.05625660      5.72928679     16.44502006      15
P              -0.22857211      5.31585764     16.30511725      15
P               0.87437739      9.00622133     16.98060061      15
P               0.65534028      8.41409215     14.84040040      15
P               2.24910509      5.57317788     10.04705406      15
P               2.49185956      5.83727415     13.07471383      15
P              -0.87620339      6.33491601      9.94637095      15
P              -1.00170284      6.05375610     12.91733248      15
P               2.05625660      7.27653771     11.47597619      15
P              -0.22857211      7.68996686     11.61587900      15
P               0.87437739      3.99960317     10.94039564      15
P               0.65534028      4.59173235     13.08059585      15
P               1.18321781      0.92973437     10.04705406      15
P               0.94046334      0.66563810     13.07471383      15
P               4.30852629      0.16799624      9.94637095      15
P               4.43402574      0.44915615     12.91733248      15
P               1.37606630     -0.77362546     11.47597619      15
P               3.66089501     -1.18705461     11.61587900      15
P               2.55794551      2.50330908     10.94039564      15
P               2.77698262      1.91117990     13.08059585      15
P               1.18321781     12.07609013     17.87394219      15
P               0.94046334     12.34018640     14.84628242      15
P               4.30852629     12.83782826     17.97462530      15
P               4.43402574     12.55666835     15.00366377      15
P               1.37606630     13.77944996     16.44502006      15
P               3.66089501     14.19287911     16.30511725      15
P               2.55794551     10.50251542     16.98060061      15
P               2.77698262     11.09464460     14.84040040      15
# --- G101 --- #
64
cutoff=-1.00000000 nneightol=1.20000000 pbc="T T T" Lattice="12.34605160      -0.00369660      -0.00336570       6.16914160      11.40282170      -0.40821980       6.16914070       0.66255910      11.39087400" Properties=species:S:1:pos:R:3:Z:I:1
P              13.22049445      1.41908583      9.73071083      15
P              11.17273604     -1.05811429     11.04375815      15
P              11.37309105      1.09396002      7.16736582      15
P               9.98726552     -1.35484068      8.10424688      15
P              13.03929740     -0.78178225      9.81816603      15
P              12.14461867     -0.93915211      7.72993693      15
P              11.13512565      1.95953024      9.18749461      15
P               9.79617567      0.17703321      9.86231974      15
P              19.39702834      5.27756710      7.13990737      15
P              17.33525018      7.74388785      5.83804735      15
P              17.54965787      5.58926178      9.70679851      15
P              16.15696888      8.03939418      8.78492739      15
P              19.20493415      7.47814903      7.05984027      15
P              18.31435085      7.62622108      9.15397535      15
P              17.31670791      4.72273451      7.68776196      15
P              15.96603056      6.50373726      7.02538517      15
P              11.46031881      4.45661531      6.39262686      15
P              13.52210962      5.52153179      3.81512182      15
P              13.30770144      1.87180848      6.32294312      15
P              14.70039070      2.55992711      3.79717803      15
P              11.65242553      4.33003177      4.19422995      15
P              12.54300866      2.23123805      4.24312887      15
P              13.54065151      3.96318752      6.99637562      15
P              14.89132905      4.45568355      5.16112023      15
P               5.29081295      2.24263997     10.48036122      15
P               7.33857106      1.16760563     13.06974619      15
P               7.13821654      4.82517565     10.56374910      15
P               8.52404180      4.12198852     13.08959529      15
P               5.47200982      2.36189479     12.67973559      15
P               6.36669489      4.45569170     12.64064667      15
P               7.37618183      2.73279894      9.89137180      15
P               8.71511928      2.22804965     11.72928169      15
P              11.46383945     10.64259837      1.24857767      15
P              13.51159786     13.11979849     -0.06446965      15
P              13.31124285     10.96772418      3.81192268      15
P              14.69706838     13.41652488      2.87504162      15
P              11.64502415     12.84346645      1.16112248      15
P              12.53972140     13.00083697      3.24936296      15
P              13.54920825     10.10215396      1.79179389      15
P              14.88814588     11.88465100      1.11696876      15
P               5.28729321      6.78411711      3.83938114      15
P               7.34908372      4.31779635      5.14124115      15
P               7.13467603      6.47242242      1.27248999      15
P               8.52736502      4.02229002      2.19436111      15
P               5.47939975      4.58353517      3.91944823      15
P               6.36998305      4.43546312      1.82531315      15
P               7.36762599      7.33894969      3.29152654      15
P               8.71830334      5.55794694      3.95390333      15
P              13.22401509      7.60506889      4.58666164      15
P              11.16222428      6.54015241      7.16416668      15
P              11.37662011     10.18987573      4.65634538      15
P               9.98394320      9.50175709      7.18211047      15
P              13.03190837      7.73165243      6.78505855      15
P              12.14131289      9.83044615      6.73615963      15
P              11.14368239      8.09849668      3.98291288      15
P               9.79300485      7.60600065      5.81816827      15
P              19.39352095      9.81904423      0.49892728      15
P              17.34576284     10.89407857     -2.09045769      15
P              17.54611736      7.23650855      0.41553940      15
P              16.16029210      7.93969568     -2.11030679      15
P              19.21232408      9.69978941     -1.70044709      15
P              18.31763901      7.60599250     -1.66135817      15
P              17.30815207      9.32888526      1.08791670      15
P              15.96921462      9.83363455     -0.74999319      15
# --- G102 --- #
64
cutoff=-1.00000000 nneightol=1.20000000 pbc="T T T" Lattice="10.39389070      -0.00000000       0.00000100      -0.00000000      10.39389070      -0.00000000       0.00000210       0.00000100      13.96583780" Properties=species:S:1:pos:R:3:Z:I:1
P               3.35604275      8.35982753      6.34752947      15
P               2.45584814      8.29412750      2.85295555      15
P               0.23717915      6.80299940      6.38446881      15
P              -0.83410920      8.50993590      3.52881799      15
P               2.10931612      9.39973619      4.81885667      15
P               0.06554471      8.84230149      5.54079253      15
P               1.00327100      5.65787316      4.62354432      15
P               0.66035549      6.87845880      2.84428259      15
P               7.03786026      2.03407447      6.34752982      15
P               7.93804342      2.09977400      2.85295608      15
P              10.15671347      3.59091300      6.38446976      15
P              11.22801135      1.88396570      3.52881915      15
P               8.28457603      0.99417599      4.81885727      15
P              10.32834766      1.55160040      5.54079352      15
P               9.39063149      4.73602860      4.62354513      15
P               9.73353607      3.51544270      2.84428346      15
P               7.23102137      8.55298810     13.33044874      15
P               7.29672063      7.65280415      9.83587491      15
P               8.78784951      5.43413489     13.36738853      15
P               7.08091238      4.36283637     10.51173765      15
P               6.19111238      7.30627198     11.80177597      15
P               6.74854724      5.26250052     12.52371207      15
P               9.93297536      6.20021648     11.60646408      15
P               8.71238933      5.85731151      9.82720226      15
P               3.16288373      1.84091491     13.33044835      15
P               3.09718342      2.74110874      9.83587451      15
P               1.60604521      4.95977851     13.36738784      15
P               3.31299188      6.03106623     10.51173728      15
P               4.20278187      3.08764120     11.80177577      15
P               3.64535762      5.13141277     12.52371177      15
P               0.46092922      4.19368628     11.60646317      15
P               1.68151472      4.53660139      9.82720159      15
P               1.84091405      3.16288177      0.63538993      15
P               2.74109826      3.09718224      4.12996385      15
P               4.95976725      1.60605364      0.59845059      15
P               6.03106599      3.31299054      3.45410141      15
P               3.08763028      4.20279065      2.16406273      15
P               5.13140169      3.64535584      1.44212687      15
P               4.19368580      0.46092765      2.35937508      15
P               4.53659091      1.68151354      4.13863681      15
P               8.55298724      7.23101941      0.63539058      15
P               7.65279368      7.29671944      4.12996432      15
P               5.43412363      8.78785793      0.59845064      15
P               4.36283614      7.08091104      3.45410125      15
P               7.30626107      6.19112115      2.16406313      15
P               5.26248944      6.74854546      1.44212688      15
P               6.20021600      9.93297379      2.35937527      15
P               5.85730103      8.71238815      4.13863694      15
P               8.35982822      3.35604234      7.61830946      15
P               8.29412897      2.45585890     11.11288329      15
P               6.80298969      0.23718913      7.58136967      15
P               8.50993722     -0.83410898     10.43702055      15
P               9.39972682      2.10932644      9.14698223      15
P               8.84230236      0.06555487      8.42504613      15
P               5.65787423      1.00327097      9.34229412      15
P               6.87846027      0.66036625     11.12155594      15
P               2.03407516      7.03785985      7.61830885      15
P               2.09977547      7.93805418     11.11288269      15
P               3.59090329     10.15672344      7.58136936      15
P               1.88396702     11.22801157     10.43701992      15
P               0.99416663      8.28458636      9.14698143      15
P               1.55160127     10.32835782      8.42504543      15
P               4.73602967      9.39063146      9.34229403      15
P               3.51544417      9.73354683     11.12155561      15
# --- G103 --- #
64
cutoff=-1.00000000 nneightol=1.20000000 pbc="T T T" Lattice="5.80255700       0.00000000      -0.00000000       0.00000000      17.02531740       0.00000000      -0.00000000       0.00000000      17.02531740" Properties=species:S:1:pos:R:3:Z:I:1
P               3.57562266      1.81280472      2.98586611      15
P               6.41850423      0.88669556      4.00728301      15
P               4.95944547      4.00243079      0.90237587      15
P               7.79894414      2.98074149      1.82106200      15
P               5.12565391      2.80902414      4.23640973      15
P               6.25064786      4.22449201      2.82606649      15
P               4.67943147      1.78207402      1.07342924      15
P               6.69839057      1.06607430      1.78789668      15
P               3.57562266     15.21251268     14.03945129      15
P               6.41850423     16.13862184     13.01803439      15
P               4.95944547     13.02288661     16.12294153      15
P               7.79894414     14.04457591     15.20425540      15
P               5.12565391     14.21629326     12.78890767      15
P               6.25064786     12.80082539     14.19925091      15
P               4.67943147     15.24324338     15.95188816      15
P               6.69839057     15.95924310     15.23742072      15
P               3.57562266     14.03945129      1.81280472      15
P               6.41850423     13.01803439      0.88669556      15
P               4.95944547     16.12294153      4.00243079      15
P               7.79894414     15.20425540      2.98074149      15
P               5.12565391     12.78890767      2.80902414      15
P               6.25064786     14.19925091      4.22449201      15
P               4.67943147     15.95188816      1.78207402      15
P               6.69839057     15.23742072      1.06607430      15
P               3.57562266      2.98586611     15.21251268      15
P               6.41850423      4.00728301     16.13862184      15
P               4.95944547      0.90237587     13.02288661      15
P               7.79894414      1.82106200     14.04457591      15
P               5.12565391      4.23640973     14.21629326      15
P               6.25064786      2.82606649     12.80082539      15
P               4.67943147      1.07342924     15.24324338      15
P               6.69839057      1.78789668     15.95924310      15
P               0.67434416     10.32546342      5.52679259      15
P               3.51722573      9.39935426      4.50537569      15
P               2.05816697     12.51508949      7.61028283      15
P               4.89766564     11.49340019      6.69159670      15
P               2.22437541     11.32168284      4.27624897      15
P               3.34936936     12.73715071      5.68659221      15
P               1.77815297     10.29473272      7.43922946      15
P               3.79711207      9.57873300      6.72476202      15
P               0.67434416      6.69985398     11.49852481      15
P               3.51722573      7.62596314     12.51994171      15
P               2.05816697      4.51022791      9.41503457      15
P               4.89766564      5.53191721     10.33372070      15
P               2.22437541      5.70363456     12.74906843      15
P               3.34936936      4.28816669     11.33872519      15
P               1.77815297      6.73058468      9.58608794      15
P               3.79711207      7.44658440     10.30055538      15
P               0.67434416      5.52679259      6.69985398      15
P               3.51722573      4.50537569      7.62596314      15
P               2.05816697      7.61028283      4.51022791      15
P               4.89766564      6.69159670      5.53191721      15
P               2.22437541      4.27624897      5.70363456      15
P               3.34936936      5.68659221      4.28816669      15
P               1.77815297      7.43922946      6.73058468      15
P               3.79711207      6.72476202      7.44658440      15
P               0.67434416     11.49852481     10.32546342      15
P               3.51722573     12.51994171      9.39935426      15
P               2.05816697      9.41503457     12.51508949      15
P               4.89766564     10.33372070     11.49340019      15
P               2.22437541     12.74906843     11.32168284      15
P               3.34936936     11.33872519     12.73715071      15
P               1.77815297      9.58608794     10.29473272      15
P               3.79711207     10.30055538      9.57873300      15
# --- G104 --- #
64
cutoff=-1.00000000 nneightol=1.20000000 pbc="T T T" Lattice="7.11851980       0.00000000       0.00000100       0.00000000      13.03991350       0.00000000       0.00000310      -0.00000100      18.57349180" Properties=species:S:1:pos:R:3:Z:I:1
P              -0.93162856      0.47457442      3.61735456      15
P               2.56253962      0.66198405      3.75301583      15
P              -0.87137790      0.16565903      0.64028386      15
P               2.26158233      0.94851023      0.71565553      15
P               0.74128769      1.92552558      3.78915959      15
P               0.91888017      2.53057768      1.64706023      15
P              -0.18288151     -1.16495992      2.31141531      15
P               2.09507328     -0.75864924      2.14403132      15
P              -0.93162821     12.56533858      5.66939108      15
P               2.56253992     12.37792895      5.53373079      15
P              -0.87137657     12.87425397      8.64646179      15
P               2.26158365     12.09140277      8.57109101      15
P               0.74128798     11.11438742      5.49758652      15
P               0.91888117     10.50933532      7.63968592      15
P              -0.18288073     14.20487292      6.97533054      15
P               2.09507411     13.79856224      7.14271517      15
P               4.49088289      6.99453106      5.66939184      15
P               0.99671471      7.18194070      5.53373057      15
P               4.43063223      6.68561535      8.64646254      15
P               1.29767200      7.46846656      8.57109087      15
P               2.81796664      8.44548224      5.49758681      15
P               2.64037417      9.05053411      7.63968617      15
P               3.74213584      5.35499658      6.97533109      15
P               1.46418106      5.76130724      7.14271508      15
P               4.49088255      6.04538194      3.61735532      15
P               0.99671441      5.85797230      3.75301561      15
P               4.43063090      6.35429765      0.64028461      15
P               1.29767069      5.57144644      0.71565539      15
P               2.81796635      4.59443076      3.78915988      15
P               2.64037317      3.98937889      1.64706048      15
P               3.74213506      7.68491642      2.31141586      15
P               1.46418022      7.27860576      2.14403123      15
P               8.05014434     12.56533808     14.95613824      15
P               4.55597616     12.37792845     14.82047697      15
P               7.98989368     12.87425347     17.93320894      15
P               4.85693345     12.09140227     17.85783727      15
P               6.37722809     11.11438692     14.78433321      15
P               6.19963562     10.50933482     16.92643257      15
P               7.30139729     14.20487242     16.26207749      15
P               5.02344251     13.79856174     16.42946148      15
P               8.05014400      0.47457392     12.90410172      15
P               4.55597586      0.66198355     13.03976201      15
P               7.98989235      0.16565853      9.92703101      15
P               4.85693214      0.94850973     10.00240179      15
P               6.37722780      1.92552508     13.07590628      15
P               6.19963462      2.53057718     10.93380688      15
P               7.30139651     -1.16496042     11.59816226      15
P               5.02344167     -0.75864974     11.43077763      15
P               2.62763289      6.04538144     12.90410096      15
P               6.12180107      5.85797180     13.03976223      15
P               2.68788355      6.35429715      9.92703026      15
P               5.82084378      5.57144594     10.00240193      15
P               4.30054914      4.59443026     13.07590599      15
P               4.47814162      3.98937839     10.93380663      15
P               3.37637994      7.68491592     11.59816171      15
P               5.65433473      7.27860526     11.43077772      15
P               2.62763324      6.99453056     14.95613748      15
P               6.12180137      7.18194020     14.82047719      15
P               2.68788488      6.68561485     17.93320819      15
P               5.82084510      7.46846606     17.85783741      15
P               4.30054943      8.44548174     14.78433292      15
P               4.47814262      9.05053361     16.92643232      15
P               3.37638072      5.35499608     16.26207694      15
P               5.65433556      5.76130674     16.42946157      15
# --- G105 --- #
64
cutoff=-1.00000000 nneightol=1.20000000 pbc="T T T" Lattice="10.69439680       0.00000000       0.00000000       0.00000000      11.37198640       0.00000000       0.00000000       0.00000000      11.37198640" Properties=species:S:1:pos:R:3:Z:I:1
P               3.20031963      8.35703399      9.36088472      15
P               0.31980524      7.36108680     10.41365773      15
P               1.85406618     10.61462348      7.31742974      15
P              -1.06508706      9.64812973      8.41290456      15
P               1.53711635      7.20203819      8.46486317      15
P               0.48369687      8.78314232      7.08896653      15
P               2.16150870     10.34016059      9.51163177      15
P               0.14547588      9.59862747     10.30640853      15
P               3.20031963      3.01495241      2.01110168      15
P               0.31980524      4.01089960      0.95832867      15
P               1.85406618      0.75736292      4.05455666      15
P              -1.06508706      1.72385667      2.95908184      15
P               1.53711635      4.16994821      2.90712323      15
P               0.48369687      2.58884408      4.28301987      15
P               2.16150870      1.03182581      1.86035463      15
P               0.14547588      1.77335893      1.06557787      15
P               3.20031963      2.01110168      8.35703399      15
P               0.31980524      0.95832867      7.36108680      15
P               1.85406618      4.05455666     10.61462348      15
P              -1.06508706      2.95908184      9.64812973      15
P               1.53711635      2.90712323      7.20203819      15
P               0.48369687      4.28301987      8.78314232      15
P               2.16150870      1.86035463     10.34016059      15
P               0.14547588      1.06557787      9.59862747      15
P               3.20031963      9.36088472      3.01495241      15
P               0.31980524     10.41365773      4.01089960      15
P               1.85406618      7.31742974      0.75736292      15
P              -1.06508706      8.41290456      1.72385667      15
P               1.53711635      8.46486317      4.16994821      15
P               0.48369687      7.08896653      2.58884408      15
P               2.16150870      9.51163177      1.03182581      15
P               0.14547588     10.30640853      1.77335893      15
P               8.54751803      2.67104079      7.69709488      15
P               5.66700364      1.67509360      6.64432187      15
P               7.20126458      4.92863028      9.74054986      15
P               4.28211134      3.96213653      8.64507504      15
P               6.88431475      1.51604499      8.59311643      15
P               5.83089527      3.09714912      9.96901307      15
P               7.50870710      4.65416739      7.54634783      15
P               5.49267428      3.91263427      6.75157107      15
P               8.54751803      8.70094561      3.67489152      15
P               5.66700364      9.69689280      4.72766453      15
P               7.20126458      6.44335612      1.63143654      15
P               4.28211134      7.40984987      2.72691136      15
P               6.88431475      9.85594141      2.77886997      15
P               5.83089527      8.27483728      1.40297333      15
P               7.50870710      6.71781901      3.82563857      15
P               5.49267428      7.45935213      4.62041533      15
P               8.54751803      7.69709488      8.70094561      15
P               5.66700364      6.64432187      9.69689280      15
P               7.20126458      9.74054986      6.44335612      15
P               4.28211134      8.64507504      7.40984987      15
P               6.88431475      8.59311643      9.85594141      15
P               5.83089527      9.96901307      8.27483728      15
P               7.50870710      7.54634783      6.71781901      15
P               5.49267428      6.75157107      7.45935213      15
P               8.54751803      3.67489152      2.67104079      15
P               5.66700364      4.72766453      1.67509360      15
P               7.20126458      1.63143654      4.92863028      15
P               4.28211134      2.72691136      3.96213653      15
P               6.88431475      2.77886997      1.51604499      15
P               5.83089527      1.40297333      3.09714912      15
P               7.50870710      3.82563857      4.65416739      15
P               5.49267428      4.62041533      3.91263427      15
# --- G106 --- #
64
cutoff=-1.00000000 nneightol=1.20000000 pbc="T T T" Lattice="5.12662150       0.00000000       0.00000000       0.00000000      14.36023750       0.00000000       0.00000000       0.00000000      20.07749350" Properties=species:S:1:pos:R:3:Z:I:1
P               0.77159755     -1.58900336     15.87513357      15
P               0.73392713      1.98042035     15.93936147      15
P               0.73983300     -1.74765526     19.17571288      15
P               0.76833702      1.82488462     19.28617925      15
P               2.04694718      0.21547536     16.05207652      15
P               2.04510672      0.03266954     19.08558501      15
P              -0.59272972     -1.03894882     17.53779096      15
P              -0.59550835      1.27942536     17.60354475      15
P               1.79170807      8.76912211      5.83638682      15
P               1.82938362      5.19969840      5.90061472      15
P               1.82347775      8.92777401      9.13696613      15
P               1.79496861      5.35523413      9.24743250      15
P               0.51636357      6.96464339      6.01332977      15
P               0.51819890      7.14744921      9.04683826      15
P               3.15604047      8.21906757      7.49904421      15
P               3.15881910      5.90069339      7.56479800      15
P               4.35501882     -1.58900336     14.24110668      15
P               4.39269437      1.98042035     14.17687878      15
P               4.38678850     -1.74765526     10.94052737      15
P               4.35827936      1.82488462     10.83006100      15
P               3.07967432      0.21547536     14.06416373      15
P               3.08150965      0.03266954     11.03065524      15
P               5.71935122     -1.03894882     12.57844929      15
P               5.72212985      1.27942536     12.51269550      15
P               3.33490830      8.76912211      4.20235993      15
P               3.29723788      5.19969840      4.13813203      15
P               3.30314375      8.92777401      0.90178062      15
P               3.33164777      5.35523413      0.79131425      15
P               4.61025793      6.96464339      4.02541698      15
P               4.60841747      7.14744921      0.99190849      15
P               1.97058103      8.21906757      2.53970254      15
P               1.96780240      5.90069339      2.47394875      15
P               4.35501882     15.94924086      4.20235993      15
P               4.39269437     12.37981715      4.13813203      15
P               4.38678850     16.10789276      0.90178062      15
P               4.35827936     12.53535288      0.79131425      15
P               3.07967432     14.14476214      4.02541698      15
P               3.08150965     14.32756796      0.99190849      15
P               5.71935122     15.39918632      2.53970254      15
P               5.72212985     13.08081214      2.47394875      15
P               3.33490830      5.59111539     14.24110668      15
P               3.29723788      9.16053910     14.17687878      15
P               3.30314375      5.43246349     10.94052737      15
P               3.33164777      9.00500337     10.83006100      15
P               4.61025793      7.39559411     14.06416373      15
P               4.60841747      7.21278829     11.03065524      15
P               1.97058103      6.14116993     12.57844929      15
P               1.96780240      8.45954411     12.51269550      15
P               0.77159755     15.94924086      5.83638682      15
P               0.73392713     12.37981715      5.90061472      15
P               0.73983300     16.10789276      9.13696613      15
P               0.76833702     12.53535288      9.24743250      15
P               2.04694718     14.14476214      6.01332977      15
P               2.04510672     14.32756796      9.04683826      15
P              -0.59272972     15.39918632      7.49904421      15
P              -0.59550835     13.08081214      7.56479800      15
P               1.79170807      5.59111539     15.87513357      15
P               1.82938362      9.16053910     15.93936147      15
P               1.82347775      5.43246349     19.17571288      15
P               1.79496861      9.00500337     19.28617925      15
P               0.51636357      7.39559411     16.05207652      15
P               0.51819890      7.21278829     19.08558501      15
P               3.15604047      6.14116993     17.53779096      15
P               3.15881910      8.45954411     17.60354475      15
# --- G107 --- #
64
cutoff=-1.00000000 nneightol=1.20000000 pbc="T T T" Lattice="5.83800710      -0.00000000      -0.00000000      -0.00000000      17.22068000       0.00000000      -0.00000000       0.00000000      17.22068000" Properties=species:S:1:pos:R:3:Z:I:1
P              -1.64432724      5.22843954      7.80329283      15
P              -0.23653270      5.10546666     10.80341082      15
P               1.17241778      5.10546666      6.41709697      15
P               2.58020648      5.22843954      9.41721496      15
P              -0.52555491      6.57573388      9.14187351      15
P               1.46143999      6.57573388      8.07863428      15
P              -0.12638118      3.60997115      7.62695307      15
P               1.06226626      3.60997115      9.59355472      15
P              -1.64432724     11.99241267      9.41721496      15
P              -0.23653270     12.11538555      6.41709697      15
P               1.17241778     12.11538555     10.80341082      15
P               2.58020648     11.99241267      7.80329283      15
P              -0.52555491     10.64513555      8.07863428      15
P               1.46143999     10.64513555      9.14187351      15
P              -0.12638118     13.61088106      9.59355472      15
P               1.06226626     13.61088106      7.62695307      15
P              -1.64432724      9.41738717      5.22826733      15
P              -0.23653270      6.41726918      5.10529445      15
P               1.17241778     10.80358303      5.10529445      15
P               2.58020648      7.80346504      5.22826733      15
P              -0.52555491      8.07880649      6.57554445      15
P               1.46143999      9.14204572      6.57554445      15
P              -0.12638118      9.59372693      3.60979894      15
P               1.06226626      7.62712528      3.60979894      15
P              -1.64432724      7.80346504     11.99224046      15
P              -0.23653270     10.80358303     12.11521334      15
P               1.17241778      6.41726918     12.11521334      15
P               2.58020648      9.41738717     11.99224046      15
P              -0.52555491      9.14204572     10.64494612      15
P               1.46143999      8.07880649     10.64494612      15
P              -0.12638118      7.62712528     13.61070885      15
P               1.06226626      9.59372693     13.61070885      15
P              -1.64432724     13.83877954     18.02755496      15
P              -0.23653270     13.71580666     15.02743697      15
P               1.17241778     13.71580666     19.41375082      15
P               2.58020648     13.83877954     16.41363283      15
P              -0.52555491     15.18607388     16.68897428      15
P               1.46143999     15.18607388     17.75221351      15
P              -0.12638118     12.22031115     18.20389472      15
P               1.06226626     12.22031115     16.23729307      15
P              -1.64432724      3.38207267     -0.80704717      15
P              -0.23653270      3.50504555      2.19307082      15
P               1.17241778      3.50504555     -2.19324303      15
P               2.58020648      3.38207267      0.80687496      15
P              -0.52555491      2.03479555      0.53153351      15
P               1.46143999      2.03479555     -0.53170572      15
P              -0.12638118      5.00054106     -0.98338693      15
P               1.06226626      5.00054106      0.98321472      15
P              -1.64432724     18.02772717      3.38190046      15
P              -0.23653270     15.02760918      3.50487334      15
P               1.17241778     19.41392303      3.50487334      15
P               2.58020648     16.41380504      3.38190046      15
P              -0.52555491     16.68914649      2.03460612      15
P               1.46143999     17.75238572      2.03460612      15
P              -0.12638118     18.20406693      5.00036885      15
P               1.06226626     16.23746528      5.00036885      15
P              -1.64432724     -0.80687496     13.83860733      15
P              -0.23653270      2.19324303     13.71563445      15
P               1.17241778     -2.19307082     13.71563445      15
P               2.58020648      0.80704717     13.83860733      15
P              -0.52555491      0.53170572     15.18588445      15
P               1.46143999     -0.53153351     15.18588445      15
P              -0.12638118     -0.98321472     12.22013894      15
P               1.06226626      0.98338693     12.22013894      15
# --- G108 --- #
64
cutoff=-1.00000000 nneightol=1.20000000 pbc="T T T" Lattice="9.57900600       0.00000000       0.00000000       0.00000000       9.57900600       0.00000000       0.00000000       0.00000000      18.79462200" Properties=species:S:1:pos:R:3:Z:I:1
P               4.04041515      0.89630759     13.46209908      15
P               4.04062589      3.89317625     13.46219305      15
P               0.74964343      0.89633633     13.46226823      15
P               0.74976796      3.89322415     13.46219305      15
P               3.49367423      2.39474192     15.00915959      15
P               1.29656636      2.39483771     15.00921598      15
P               2.39498140      1.22049947     12.03419647      15
P               2.39525919      3.56884069     12.03417767      15
P               5.53859085      8.68269841      4.06478808      15
P               5.53838011      5.68582975      4.06488205      15
P               8.82936257      8.68266967      4.06495723      15
P               8.82923804      5.68578185      4.06488205      15
P               6.08533177      7.18426408      5.61184859      15
P               8.28243964      7.18416829      5.61190498      15
P               7.18402460      8.35850653      2.63688547      15
P               7.18374681      6.01016531      2.63686667      15
P               8.68269841      4.04041515     18.16075458      15
P               5.68582975      4.04062589     18.16084855      15
P               8.68266967      0.74964343     18.16092373      15
P               5.68578185      0.74976796     18.16084855      15
P               7.18426408      3.49367423     19.70781509      15
P               7.18416829      1.29656636     19.70787148      15
P               8.35850653      2.39498140     16.73285197      15
P               6.01016531      2.39525919     16.73283317      15
P               0.89630759      5.53859085      8.76344358      15
P               3.89317625      5.53838011      8.76353755      15
P               0.89633633      8.82936257      8.76361273      15
P               3.89322415      8.82923804      8.76353755      15
P               2.39474192      6.08533177     10.31050409      15
P               2.39483771      8.28243964     10.31056048      15
P               1.22049947      7.18402460      7.33554097      15
P               3.56884069      7.18374681      7.33552217      15
P               5.53859085      0.89630759      5.33252292      15
P               5.53838011      3.89317625      5.33242895      15
P               8.82936257      0.89633633      5.33235377      15
P               8.82923804      3.89322415      5.33242895      15
P               6.08533177      2.39474192      3.78546241      15
P               8.28243964      2.39483771      3.78540602      15
P               7.18402460      1.22049947      6.76042553      15
P               7.18374681      3.56884069      6.76044433      15
P               4.04041515      8.68269841     14.72983392      15
P               4.04062589      5.68582975     14.72973995      15
P               0.74964343      8.68266967     14.72966477      15
P               0.74976796      5.68578185     14.72973995      15
P               3.49367423      7.18426408     13.18277341      15
P               1.29656636      7.18416829     13.18271702      15
P               2.39498140      8.35850653     16.15773653      15
P               2.39525919      6.01016531     16.15775533      15
P               0.89630759      4.04041515      0.63386742      15
P               3.89317625      4.04062589      0.63377345      15
P               0.89633633      0.74964343      0.63369827      15
P               3.89322415      0.74976796      0.63377345      15
P               2.39474192      3.49367423     -0.91319309      15
P               2.39483771      1.29656636     -0.91324948      15
P               1.22049947      2.39498140      2.06177003      15
P               3.56884069      2.39525919      2.06178883      15
P               8.68269841      5.53859085     10.03117842      15
P               5.68582975      5.53838011     10.03108445      15
P               8.68266967      8.82936257     10.03100927      15
P               5.68578185      8.82923804     10.03108445      15
P               7.18426408      6.08533177      8.48411791      15
P               7.18416829      8.28243964      8.48406152      15
P               8.35850653      7.18402460     11.45908103      15
P               6.01016531      7.18374681     11.45909983      15
# --- G109 --- #
64
cutoff=-1.00000000 nneightol=1.20000000 pbc="T T T" Lattice="7.83639680       0.00000000       0.00000000       0.00000000      14.37239710       0.00000000       0.00000000       0.00000000      14.37239710" Properties=species:S:1:pos:R:3:Z:I:1
P               5.99289229     -1.10651648      8.63568354      15
P               4.77597039     -2.30169628     11.09687031      15
P               7.41457923      1.01559670     10.45057236      15
P               5.14499416      0.46250374     12.68994992      15
P               4.18284136     -0.54809136      9.78206905      15
P               5.16666963      1.29501047     10.66029438      15
P               7.47689426     -1.19039379     10.36190904      15
P               6.31656682     -1.41440197     12.32823981      15
P               2.07469389     15.47891358      5.73671356      15
P               0.85777199     16.67409338      3.27552679      15
P               3.49638083     13.35680040      3.92182474      15
P               1.22679576     13.90989336      1.68244718      15
P               0.26464296     14.92048846      4.59032805      15
P               1.24847123     13.07738663      3.71208835      15
P               3.55869586     15.56279089      4.01048806      15
P               2.39836842     15.78679907      2.04415729      15
P               4.03379309     12.92291211      6.07968207      15
P               2.81687119     10.46172534      4.88450227      15
P               5.45548003     11.10802329      8.20179525      15
P               3.18589496      8.86864573      7.64868792      15
P               2.22374216     11.77652660      6.63810719      15
P               3.20757043     10.89828690      8.48120902      15
P               5.51779506     11.19668661      5.99580476      15
P               4.35746762      9.23035584      5.77179658      15
P               0.11559469      1.44948499      8.29271503      15
P              -1.10132721      3.91067176      9.48789483      15
P               1.53728163      3.26437381      6.17060185      15
P              -0.73230344      5.50375137      6.72369481      15
P              -1.69445624      2.59587050      7.73428991      15
P              -0.71062797      3.47411020      5.89118808      15
P               1.59959666      3.17571049      8.37659234      15
P               0.43926922      5.14204126      8.60060052      15
P               7.72080211      8.29271503      1.44948499      15
P               8.93772401      9.48789483      3.91067176      15
P               6.29911517      6.17060185      3.26437381      15
P               8.56870024      6.72369481      5.50375137      15
P               9.53085304      7.73428991      2.59587050      15
P               8.54702477      5.89118808      3.47409583      15
P               6.23680014      8.37659234      3.17571049      15
P               7.39712758      8.60060052      5.14204126      15
P               3.80260371      6.07968207     12.92291211      15
P               5.01952561      4.88450227     10.46172534      15
P               2.38091677      8.20179525     11.10802329      15
P               4.65050184      7.64870229      8.86864573      15
P               5.61265464      6.63810719     11.77652660      15
P               4.62882637      8.48120902     10.89828690      15
P               2.31860174      5.99580476     11.19668661      15
P               3.47892918      5.77179658      9.23035584      15
P               1.84350451      8.63568354     -1.10651648      15
P               3.06042641     11.09687031     -2.30169628      15
P               0.42181757     10.45057236      1.01559670      15
P               2.69140264     12.68994992      0.46248937      15
P               3.65355544      9.78206905     -0.54809136      15
P               2.66972717     10.66030875      1.29501047      15
P               0.35950254     10.36190904     -1.19039379      15
P               1.51982998     12.32823981     -1.41440197      15
P               5.76170291      5.73671356     15.47891358      15
P               6.97862481      3.27552679     16.67409338      15
P               4.34001597      3.92182474     13.35680040      15
P               6.60960104      1.68244718     13.90989336      15
P               7.57175384      4.59032805     14.92048846      15
P               6.58792557      3.71208835     13.07738663      15
P               4.27770094      4.01048806     15.56279089      15
P               5.43802838      2.04415729     15.78679907      15
# --- G110 --- #
64
cutoff=-1.00000000 nneightol=1.20000000 pbc="T T T" Lattice="5.60698740      -0.00000110       0.00000320      -0.00000210      18.49092700       0.00025400       0.00000840       0.00025190      18.49758320" Properties=species:S:1:pos:R:3:Z:I:1
P               2.81997786      4.74006240     12.68093690      15
P               2.98463183      7.49883798     11.56290697      15
P              -0.50314351      5.02435869     12.50726510      15
P               0.24034818      8.64308759     12.44538533      15
P               2.34818370      6.73195468     13.60225462      15
P               0.09165167      6.84434488     13.74213360      15
P               0.94012156      6.15300288      9.44472907      15
P               1.21206070      8.16377598     10.49334784      15
P               2.81997372     13.75111539      5.81684803      15
P               2.98462933     10.99233975      6.93485964      15
P              -0.50314743     13.46682041      5.99049753      15
P               0.24034514      9.84809122      6.05239666      15
P               2.34817918     11.75922330      4.89552977      15
P               0.09164705     11.64683399      4.75564821      15
P               0.94012068     12.33817565      9.05303522      15
P               1.21205932     10.32740244      8.00441675      15
P               5.62348465      5.81555248      4.74256746      15
P               5.78789947      6.93133257      7.50292173      15
P               2.30043639      5.98892793      5.02709777      15
P               3.04359935      6.04796313      8.64613266      15
P               5.15164646      4.89291941      6.73374536      15
P               2.89510323      4.75274167      6.84622595      15
P               3.74383211      9.04978318      6.15826786      15
P               4.01535712      8.00052437      8.16877441      15
P               5.62348796     12.67562422     13.75522066      15
P               5.78790053     11.55984406     10.99486658      15
P               2.30043949     12.50225006     13.47068656      15
P               3.04359917     12.44321458      9.85163402      15
P               5.15164775     13.59825747     11.76402373      15
P               2.89510439     13.73843610     11.65155906      15
P               3.74383487      9.44139425     12.33949963      15
P               4.01535781     10.49065296     10.32901188      15
P               2.81997789     13.98555837     15.06564284      15
P               2.98463288     16.74436440     16.18373026      15
P              -0.50314332     14.26985939     15.23930016      15
P               0.24034843     17.88858998     15.30129870      15
P               2.34818290     15.97742556     14.14437931      15
P               0.09165074     16.08981195     14.00450084      15
P               0.94012453     15.39858700     18.30186885      15
P               1.21206272     17.40933154     17.25330563      15
P               2.81997368      4.50561942      3.43214208      15
P               2.98462828      1.74681333      2.31403636      15
P              -0.50314762      4.22131971      3.25846247      15
P               0.24034490      0.60258883      3.19648328      15
P               2.34817998      2.51375242      4.35340508      15
P               0.09164798      2.40136691      4.49328097      15
P               0.94011771      3.09259153      0.19589543      15
P               1.21205730      1.08184688      1.24445896      15
P               5.62348349     15.06101276      4.50646183      15
P               5.78789580     16.17671767      1.74613840      15
P               2.30043498     15.23438047      4.22193249      15
P               3.04359465     15.29331709      0.60288157      15
P               5.15164349     14.13832546      2.51523955      15
P               2.89510016     13.99814465      2.40277103      15
P               3.74382967     18.29520491      3.09082965      15
P               4.01535285     17.24589133      1.08031307      15
P               5.62348912      3.43016393     13.99132630      15
P               5.78790419      2.31445896     16.75164991      15
P               2.30044090      3.25679753     14.27585184      15
P               3.04360388      3.19786061     17.89488511      15
P               5.15165072      4.35285142     15.98252954      15
P               2.89510746      4.49303311     16.09501398      15
P               3.74383732      0.19597252     15.40693783      15
P               4.01536208      1.24528599     17.41747322      15
# --- G111 --- #
64
cutoff=-1.00000000 nneightol=1.20000000 pbc="T T T" Lattice="5.58224150      -0.00000000       0.00000000      -0.00000000      16.97187390       0.00000000       0.00000000       0.00000000      16.24014810" Properties=species:S:1:pos:R:3:Z:I:1
P               3.05109132     10.55625099      3.91913750      15
P               3.51712475     10.86479966     -0.45631568      15
P               0.47449611      9.58807347      2.22101889      15
P               0.13014438     11.25516973     -0.62953310      15
P               2.91811116     12.04010192      1.36332795      15
P               0.72039943     11.69964613      1.49545780      15
P               2.54000362      8.78805328      2.61615794      15
P               3.65064638      8.89100466      0.61610250      15
P              -0.25997057     10.55625099      4.20093655      15
P              -0.72600400     10.86479966      8.57638973      15
P               2.31662464      9.58807347      5.89905516      15
P               2.66097637     11.25516973      8.74960715      15
P              -0.12699041     12.04010192      6.75674610      15
P               2.07072132     11.69964613      6.62461625      15
P               0.25111713      8.78805328      5.50391611      15
P              -0.85952563      8.89100466      7.50397155      15
P               5.84221207     14.90155986     12.32101060      15
P               6.30824550     14.59301119     16.69646378      15
P               3.26561686     15.86973738     14.01912921      15
P               2.92126513     14.20264112     16.86968120      15
P               5.70923191     13.41770893     14.87682015      15
P               3.51152018     13.75816472     14.74469030      15
P               5.33112437     16.66975757     13.62399016      15
P               6.44176713     16.56680619     15.62404560      15
P               2.53115018     14.90155986     12.03921155      15
P               2.06511675     14.59301119      7.66375837      15
P               5.10774539     15.86973738     10.34109294      15
P               5.45209712     14.20264112      7.49054095      15
P               2.66413034     13.41770893      9.48340200      15
P               4.86184207     13.75816472      9.61553185      15
P               3.04223788     16.66975757     10.73623199      15
P               1.93159512     16.56680619      8.73617655      15
P               2.53115018      6.41562291     12.32101060      15
P               2.06511675      6.10707424     16.69646378      15
P               5.10774539      7.38380043     14.01912921      15
P               5.45209712      5.71670417     16.86968120      15
P               2.66413034      4.93177198     14.87682015      15
P               4.86184207      5.27222777     14.74469030      15
P               3.04223788      8.18382062     13.62399016      15
P               1.93159512      8.08086924     15.62404560      15
P               5.84221207      6.41562291     12.03921155      15
P               6.30824550      6.10707424      7.66375837      15
P               3.26561686      7.38380043     10.34109294      15
P               2.92126513      5.71670417      7.49054095      15
P               5.70923191      4.93177198      9.48340200      15
P               3.51152018      5.27222777      9.61553185      15
P               5.33112437      8.18382062     10.73623199      15
P               6.44176713      8.08086924      8.73617655      15
P              -0.25997057      2.07031404      3.91913750      15
P              -0.72600400      2.37886271     -0.45631568      15
P               2.31662464      1.10213652      2.22101889      15
P               2.66097637      2.76923278     -0.62953310      15
P              -0.12699041      3.55416497      1.36332795      15
P               2.07072132      3.21370918      1.49545780      15
P               0.25111713      0.30211633      2.61615794      15
P              -0.85952563      0.40506771      0.61610250      15
P               3.05109132      2.07031404      4.20093655      15
P               3.51712475      2.37886271      8.57638973      15
P               0.47449611      1.10213652      5.89905516      15
P               0.13014438      2.76923278      8.74960715      15
P               2.91811116      3.55416497      6.75674610      15
P               0.72039943      3.21370918      6.62461625      15
P               2.54000362      0.30211633      5.50391611      15
P               3.65064638      0.40506771      7.50397155      15
# --- G112 --- #
22
cutoff=-1.00000000 nneightol=1.20000000 pbc="T T T" Lattice="7.31206890      -0.40251200      -0.00000000      -3.98284110       6.21249500       0.00000000       0.00000100      -0.00000000      14.35393550" Properties=species:S:1:pos:R:3:Z:I:1
P               1.29001055      0.79664868     11.06840579      15
P               2.94293182      3.68942232     11.06107093      15
P              -1.04993297      2.17624208      9.01384088      15
P               0.55637635      5.01193079      9.02342930      15
P               2.58503026      1.98569325      8.30642152      15
P               1.00662363      2.87892451     11.85606364      15
P              -0.58371349      3.77979463     10.49716222      15
P               0.77712663      0.91017763      8.91139684      15
P               2.57759891      4.08512994      8.90954518      15
P               1.29001001      0.79664868      3.28552971      15
P               2.94293128      3.68942232      3.29286457      15
P              -1.04993322      2.17624208      5.34009462      15
P               0.55637610      5.01193079      5.33050620      15
P               2.58503010      1.98569325      6.04751398      15
P               1.00662298      2.87892451      2.49787186      15
P              -0.58371395      3.77979463      3.85677328      15
P               0.77712639      0.91017763      5.44253866      15
P               2.57759867      4.08512994      5.44439032      15
P               5.08642850      0.47209108     10.38823020      15
P               6.67418779     -0.44009623     11.80614066      15
P               5.08642806      0.47209108      3.96570530      15
P               6.67418715     -0.44009623      2.54779484      15
# --- G113 --- #
22
cutoff=-1.00000000 nneightol=1.20000000 pbc="T T T" Lattice="6.65740630       0.36241920       0.56829580       0.23069890       8.98273340       1.91524340       0.23065070      -2.05261130       8.95230360" Properties=species:S:1:pos:R:3:Z:I:1
P              -0.80509845      6.87256019      6.09809636      15
P               2.50325845      7.05483017      6.36897323      15
P              -0.97892277      5.66295933      9.27015873      15
P               2.28026919      5.87475974      9.54728915      15
P               0.57837383      8.90376123      8.27270999      15
P               0.92668296      5.46492902      6.26938347      15
P               0.80822136      4.65521070      8.38479602      15
P              -1.17428846      7.58835630      8.16795858      15
P               2.46103864      7.80131263      8.46264910      15
P               7.92378640      4.66271492      2.63265528      15
P               4.61543622      4.49398567      2.35314450      15
P               8.09759707      1.27642818      2.39130898      15
P               4.83840556      1.11448341      2.08239408      15
P               6.54032455      3.54782510     -0.12628199      15
P               6.19200222      3.91363178      3.83667067      15
P               6.31044354      1.65405827      3.67848727      15
P               8.29297266      3.08794965      1.11054375      15
P               4.65764571      2.91057127      0.79316575      15
P               2.86772932      3.74942368      3.50714291      15
P               3.01476767      1.44832535      3.31327154      15
P               4.25095615      5.69445534      6.55725887      15
P               4.10390428      4.89957667      8.72538452      15
# --- G114 --- #
22
cutoff=-1.00000000 nneightol=1.20000000 pbc="T T T" Lattice="6.15228030       0.99119020       0.00000000      -0.06679030       6.46652950       0.00000000       0.00000000       0.00000000      16.07088760" Properties=species:S:1:pos:R:3:Z:I:1
P               2.79426959      0.83718175     11.81284165      15
P               3.14177644      2.99679786      9.18409442      15
P               5.84846580     -0.04077662     12.09559284      15
P               6.54714423      2.65040269      9.76494451      15
P               5.74462528      3.22665464     13.14309330      15
P               3.48292524      0.86100462      9.67332438      15
P               5.69161754      0.55883725      9.93238709      15
P               4.46019020      1.30545344     13.18241876      15
P               4.92376593      4.12755367      9.77532630      15
P               2.79426959      0.83718175      4.25804595      15
P               3.14177644      2.99679786      6.88679318      15
P               5.84846580     -0.04077662      3.97529476      15
P               6.54714423      2.65040269      6.30594309      15
P               5.74462528      3.22665464      2.92779430      15
P               3.48292524      0.86100462      6.39756322      15
P               5.69161754      0.55883725      6.13850051      15
P               4.46019020      1.30545344      2.88846884      15
P               4.92376593      4.12755367      6.29556130      15
P               1.22581463      2.43874273      4.41769415      15
P               4.44377729      4.56871063      4.11893635      15
P               1.22581463      2.43874273     11.65319345      15
P               4.44377729      4.56871063     11.95195125      15
# --- G115 --- #
22
cutoff=-1.00000000 nneightol=1.20000000 pbc="T T T" Lattice="6.50162370       0.27276890      -0.90020250      -0.31930810       6.66706950      -0.40875340      -2.10886230      -1.05984520      12.04725030" Properties=species:S:1:pos:R:3:Z:I:1
P               3.73928928      5.35030164      7.00773104      15
P               3.90339734      2.01685452      7.21148609      15
P               1.09105363      5.30683407      9.14137806      15
P               1.25452464      2.07038140      9.34466289      15
P               4.45597794      3.88471173      9.82535000      15
P               2.53099794      3.57453496      6.36134475      15
P               0.74446424      3.57480161      7.76611531      15
P               3.29122331      5.61106094      9.15443831      15
P               3.47361934      1.97966279      9.37874445      15
P               6.26971533      6.92303910      2.55978467      15
P               6.42902196      3.54797336      2.76715305      15
P               3.23533241      6.61247199      1.04827008      15
P               3.38826141      3.38201183      1.24958575      15
P               6.51671427      5.08133431      0.02171548      15
P               5.25713094      5.24618447      3.65552533      15
P               3.21385555      5.08895977      2.69197814      15
P               5.38918344      6.88947830      0.52952414      15
P               5.56154267      3.25121982      0.75516561      15
P               2.70299080      0.24799241      6.60866005      15
P               0.92022896      0.25604693      8.10314753      15
P               5.39431679      1.90702654      3.84722230      15
P               3.34520777      1.74237054      2.75471514      15
# --- G116 --- #
22
cutoff=-1.00000000 nneightol=1.20000000 pbc="T T T" Lattice="6.58072680       0.59128640      -0.00016170      -0.63745260       6.65987310       0.00002480      -0.00042650      -0.00002570      14.49578810" Properties=species:S:1:pos:R:3:Z:I:1
P               5.24792448      5.05467309     11.13948455      15
P               4.92979074      8.38431358     11.13765597      15
P               2.56679161      4.83479958      9.06179667      15
P               2.25077704      8.08647647      9.06346142      15
P               5.65472862      6.77676345      8.37914539      15
P               3.81057817      6.59652471     11.91058210      15
P               2.01147543      6.42092040     10.53793314      15
P               4.78761489      4.85678881      8.97537595      15
P               4.43379202      8.49390418      8.97499825      15
P               5.24839039      5.05470817      3.35598562      15
P               4.93030432      8.38426563      3.35775199      15
P               2.56744498      4.83478124      5.43389228      15
P               2.25155703      8.08652324      5.43228098      15
P               5.65523780      6.77671991      6.11668626      15
P               3.81097355      6.59652525      2.58496325      15
P               2.01202631      6.42094402      3.95784554      15
P               4.78820798      4.85679207      5.52014540      15
P               4.43452329      8.49391985      5.52047798      15
P               2.33790538      3.09557307      4.07016083      15
P               4.14554906      3.26693134      2.62237858      15
P               2.33738362      3.09559217     10.42553472      15
P               4.14510450      3.26691289     11.87324266      15
# --- G117 --- #
22
cutoff=-1.00000000 nneightol=1.20000000 pbc="T T T" Lattice="6.69092770       0.05478560       0.07746190      -0.98073550       9.04623920       1.41357190      -0.98073550      -1.68091860       9.00039720" Properties=species:S:1:pos:R:3:Z:I:1
P               0.61422076      7.66246568      7.18845919      15
P              -2.72738214      7.62613638      7.13528378      15
P               0.62186449      4.26035185      7.16550642      15
P              -2.65104135      4.22370905      7.14369808      15
P              -0.99525579      6.43173526      4.64516357      15
P              -1.07279283      7.09120841      8.55486219      15
P              -1.03351336      4.82290938      8.56636021      15
P               0.82051506      5.96979363      5.76759068      15
P              -2.83746918      5.92100278      5.71528344      15
P               4.11523594      3.19502951      0.87186469      15
P               7.45683884      3.23306443      0.92383379      15
P               4.10759221      2.08326261      4.08727767      15
P               7.38049805      2.09161789      4.12909247      15
P               5.72471249      5.18302219      2.87958354      15
P               5.80224953      1.71636983      0.95527366      15
P               5.76297006      0.94984865      3.09016437      15
P               3.90894164      3.97081920      2.94120191      15
P               7.56692588      4.00388404      3.00463144      15
P               2.27971960      7.11898661      8.55159915      15
P               2.30243657      4.80202069      8.52103365      15
P               2.44973710      1.72870048      0.93016955      15
P               2.42701915      0.98563568      3.12496184      15
# --- G118 --- #
22
cutoff=-1.00000000 nneightol=1.20000000 pbc="T T T" Lattice="6.58555690      -0.52797590      -0.87421860      -2.70954530       9.40026360       1.87973390      -2.70954540      -2.71192410       9.19477170" Properties=species:S:1:pos:R:3:Z:I:1
P              -0.14295361      0.06272136      8.79451657      15
P               1.68237228      3.02389188      8.21557461      15
P               0.38906784     -0.73193842      5.53264045      15
P               2.40542820      1.75597216      5.13713961      15
P               3.06605300     -0.12499304      7.98706615      15
P              -0.20713868      1.98083771      7.67338099      15
P               0.21858446      1.46511131      5.51353875      15
P               1.18381353     -1.25418919      7.57011250      15
P               3.28308986      1.94548380      7.14749424      15
P              -0.14295354      7.75448137      4.14915302      15
P               1.68237231      5.86372752      6.50048353      15
P               0.38906789      5.23742005      1.92750454      15
P               2.40542822      3.72931401      3.94535902      15
P               3.06605035      7.12721297      3.60717452      15
P              -0.20713864      5.86937078      5.32493931      15
P               0.21858449      4.19783887      3.86313455      15
P               1.18381360      7.28380093      2.41367652      15
P               3.28308989      5.42038567      5.04886111      15
P              -1.82764581     -0.81385281      5.80683650      15
P              -1.97342210     -0.97402727      8.06962501      15
P              -1.82764576      5.51822935      1.98263715      15
P              -1.97342203      7.59549087      2.89414799      15
# --- G119 --- #
22
cutoff=-1.00000000 nneightol=1.20000000 pbc="T T T" Lattice="6.49449350       0.03781050      -0.27690220       0.64159340       6.75215730      -0.10335060       2.74890000       1.17257590      10.61133640" Properties=species:S:1:pos:R:3:Z:I:1
P               8.10866270      5.06745614      9.37036268      15
P               7.43462524      6.99887817      6.74888915      15
P               4.76111855      4.13338963      9.25290602      15
P               4.37281189      6.81455229      7.01459034      15
P               6.05403522      3.61375829      6.54340758      15
P               7.04379300      6.94706466      9.00282661      15
P               4.85441152      6.38677293      9.16885186      15
P               6.78147725      3.41707310      8.65633992      15
P               5.88597941      5.72343200      5.80116879      15
P               1.77632420      2.89508756      0.86072092      15
P               2.45036166      0.96366553      3.48219445      15
P               5.12386835      3.82915407      0.97817758      15
P               5.51217501      1.14799141      3.21649326      15
P               3.83095168      4.34878541      3.68767602      15
P               2.84119390      1.01547904      1.22825699      15
P               5.03057538      1.57577077      1.06223174      15
P               3.10350965      4.54547060      1.57474368      15
P               3.99900749      2.23911170      4.42991481      15
P               7.27930299      2.52140498      3.32063998      15
P               7.91400155      3.01037357      5.46076714      15
P               2.60568391      5.44113872      6.91044362      15
P               1.97098535      4.95217013      4.77031646      15
# --- G120 --- #
22
cutoff=-1.00000000 nneightol=1.20000000 pbc="T T T" Lattice="6.71840160      -0.05706800      -0.06458490      -3.10663290       9.21814770      -0.28938030      -3.10663340      -1.42211920       9.11238610" Properties=species:S:1:pos:R:3:Z:I:1
P              -1.31285501      1.21234947      7.30808350      15
P              -0.38214082     -1.03960251      4.65658241      15
P               1.23054719      3.08273254      6.15212957      15
P               1.90701671      1.17302879      3.88385489      15
P              -1.53969750      2.06458003      4.05047832      15
P               0.19567406     -0.29894436      6.69786327      15
P               1.95708151      0.96957634      6.09769912      15
P              -0.97277528      2.99473773      5.98680727      15
P              -0.12266462      0.58673807      3.19355889      15
P              -1.31285474      7.10321619      2.10289895      15
P              -0.38213693      4.74915874     -0.45837374      15
P               1.23055042      5.72577626      3.81672169      15
P               1.90701993      3.70988265      1.64227663      15
P              -1.53969742      3.76546926      2.54756836      15
P               0.19567438      6.68370951      0.52797287      15
P               1.95708174      5.93193082      1.71295031      15
P              -0.97277516      5.57254455      3.70905073      15
P              -0.12266450      3.09702176      0.97546596      15
P               1.01034404      3.55715783      8.29652359      15
P               0.07756283      1.62850836      9.01598892      15
P               1.01034424      7.79544215      4.55156499      15
P               0.07756316      8.74688948      2.72616959      15
# --- G121 --- #
22
cutoff=-1.00000000 nneightol=1.20000000 pbc="T T T" Lattice="6.56409960      -0.87956820      -0.95417410      -1.93839750       9.55629790      -0.13968260      -1.93839750      -0.91552750       9.51336690" Properties=species:S:1:pos:R:3:Z:I:1
P               2.01510439      8.79515692      6.91448599      15
P               2.10353399      6.68760402      4.73449590      15
P              -0.57749154     10.45718036      5.56366911      15
P              -0.30132250      7.97534691      2.94866425      15
P              -1.13736230      7.18008451      6.11676421      15
P               2.43742753      8.88804062      4.72144766      15
P               0.61827180      9.83880385      3.79235402      15
P              -0.18289933      8.90892623      7.13766515      15
P              -0.05997543      6.32000662      4.37834401      15
P               2.01510439      6.17715868      9.32778698      15
P               2.10353399      4.17558065      7.05010802      15
P              -0.57748960      4.69578191     10.87458402      15
P              -0.30132250      2.29104112      8.18852292      15
P              -1.13736424      5.51327268      7.65325926      15
P               2.43742753      3.98381251      9.24222172      15
P               0.61827374      2.98055499     10.11435830      15
P              -0.18289933      6.39035798      9.45931043      15
P              -0.05997737      3.85046654      6.65480323      15
P               3.02198633      5.86078893      2.84873653      15
P               4.07761002      7.64015418      1.94631528      15
P               3.02198439      2.36321927      6.07284527      15
P               4.07760808      1.31923379      7.77302131      15
# --- G122 --- #
22
cutoff=-1.00000000 nneightol=1.20000000 pbc="T T T" Lattice="6.78344350       0.23555480       0.14510810      -3.16660140       6.00360120       0.14510810      -1.46712010      -2.53082450      12.00483650" Properties=species:S:1:pos:R:3:Z:I:1
P               1.86855001      4.05503995      4.58567056      15
P              -1.42887170      3.89964334      4.46386203      15
P               1.86818672      6.65339509      2.37486452      15
P              -1.48722478      6.49539172      2.25654690      15
P               0.09167466      7.05506810      5.25529253      15
P               0.28707117      3.52012954      3.07056647      15
P               0.28233516      5.26185550      1.61038341      15
P               2.01553332      6.24968290      4.56954306      15
P              -1.69996860      6.08948660      4.42449758      15
P              -0.44059432      0.07169987      7.70938214      15
P              -1.94439084      3.01036944      7.83119081      15
P              -2.69557786     -1.21922950      9.92018818      15
P              -4.22592696      1.77105192     10.03850580      15
P              -3.92697432      0.12278368      7.03976017      15
P              -0.76232026      1.70989912      9.22448623      15
P              -2.27611036      0.84846356     10.68466929      15
P              -2.27202073     -1.14647050      7.72550964      15
P              -3.97941268      2.15738029      7.87055512      15
P               2.89236311      4.14158387     10.81761208      15
P               4.40959999      4.98532219      9.32446672      15
P              -0.00691489     -0.85975325      1.47744062      15
P               0.01489132     -2.59567569      2.97058598      15
# --- G123 --- #
22
cutoff=-1.00000000 nneightol=1.20000000 pbc="T T T" Lattice="6.69406130       0.07486880       0.00000000      -0.07103570       6.56857120       0.00000000       0.00000000       0.00000000      13.25354330" Properties=species:S:1:pos:R:3:Z:I:1
P               1.19945661      4.82962079      3.89130658      15
P               4.54159868      4.86717789      3.89137285      15
P               1.20467563      7.54883159      1.85040670      15
P               4.47459975      7.58580434      1.85047297      15
P               2.87664146      4.31277865      1.12875127      15
P               2.85612463      6.12512915      4.67744050      15
P               2.83533769      7.95069419      3.33313360      15
P               1.03667545      5.33435084      1.73544547      15
P               4.69297851      5.37585520      1.73563102      15
P               1.19945661      4.82962079      9.36223672      15
P               4.54159868      4.86717789      9.36217045      15
P               1.20467563      7.54883159     11.40313660      15
P               4.47459975      7.58580434     11.40307033      15
P               2.87664146      4.31277865     12.12479203      15
P               2.85612463      6.12512915      8.57610280      15
P               2.83533769      7.95069419      9.92040970      15
P               1.03667545      5.33435084     11.51809783      15
P               4.69297851      5.37585520     11.51791228      15
P               6.25382567      1.40533286      3.21803983      15
P               6.27461319     -0.43019134      4.64080771      15
P               6.25382567      1.40533286     10.03550347      15
P               6.27461319     -0.43019134      8.61273559      15
# --- G124 --- #
22
cutoff=-1.00000000 nneightol=1.20000000 pbc="T T T" Lattice="7.00763750      -0.50344700       0.00000000      -1.90829680       6.38524580       0.00000000       0.00000000       0.00000000      13.26653900" Properties=species:S:1:pos:R:3:Z:I:1
P               2.69298274      4.91419700      9.33257239      15
P               5.60604865      3.71275869      8.77708914      15
P               3.97992171      7.70989048     10.84275559      15
P               7.15571164      6.36517050     10.25556531      15
P               5.05841574      7.06548287      7.75016615      15
P               4.38112138      4.19808670     10.57244986      15
P               5.35887200      6.03527115     11.49269660      15
P               3.12628719      7.03008740      8.85358400      15
P               6.62091148      5.59103269      8.22737683      15
P               2.69298274      4.91419700      3.93396661      15
P               5.60604865      3.71275869      4.48944986      15
P               3.97992171      7.70989048      2.42378341      15
P               7.15571164      6.36517050      3.01097369      15
P               5.05841574      7.06548287      5.51637285      15
P               4.38112138      4.19808670      2.69408914      15
P               5.35887200      6.03527115      1.77384240      15
P               3.12628719      7.03008740      4.41295500      15
P               6.62091148      5.59103269      5.03916217      15
P               0.34081066      3.26259761      3.45764479      15
P               1.19139558      5.06600569      2.24009491      15
P               0.34081066      3.26259761      9.80889421      15
P               1.19139558      5.06600569     11.02644409      15
# --- G125 --- #
22
cutoff=-1.00000000 nneightol=1.20000000 pbc="T T T" Lattice="9.31059350       0.09930860       0.08220420      -0.22266460       9.30796120       0.08231900      -0.42678200      -0.44158070       6.65501710" Properties=species:S:1:pos:R:3:Z:I:1
P               8.62460005      5.02260397      6.04813828      15
P               8.83608945      5.27639458      2.74509096      15
P               8.28023178      1.65748100      5.76512751      15
P               8.55839498      1.90442097      2.51443654      15
P              11.15834683      3.64540773      4.49459105      15
P               7.28513526      4.73704261      4.27107469      15
P               7.07378678      2.48898584      4.07784522      15
P               9.84403635      3.17451054      6.18004196      15
P              10.13750804      3.47829154      2.55376755      15
P               4.72157954      8.79271833      6.04818520      15
P               4.96801787      9.01275002      2.74513746      15
P               1.37020218      8.33222550      5.76521072      15
P               1.60748677      8.61865217      2.51452024      15
P               3.25757338     11.27716145      4.49468619      15
P               4.48253851      7.44421151      4.27110844      15
P               2.24301797      7.15526795      4.07790339      15
P               2.83232502      9.94747453      6.18012640      15
P               3.12590158     10.25115423      2.55385198      15
P               2.40525546      7.45235472      0.79813086      15
P               4.69431602      7.72063898      0.95463659      15
P               7.36519992      2.66129536      0.79807113      15
P               7.55418858      4.95814450      0.95460215      15
# --- G126 --- #
22
cutoff=-1.00000000 nneightol=1.20000000 pbc="T T T" Lattice="6.60396300      -0.75432340       0.59515610       0.78895330       6.59955630       0.59525840       2.78268150       2.20035330      12.55024910" Properties=species:S:1:pos:R:3:Z:I:1
P               5.92777897      4.57097710     10.92896566      15
P               5.52557236      1.29154735     10.59962229      15
P               8.60989499      4.41933813      8.81179640      15
P               8.22941555      1.19979084      8.54287382      15
P               5.26362011      3.27472358      7.92153858      15
P               7.00545352      2.69068341     11.53052124      15
P               8.81671885      2.62994964     10.15393879      15
P               6.44214181      4.88781039      8.80387390      15
P               6.00315768      1.27581084      8.43325939      15
P               4.36072347      3.33180857      2.81170672      15
P               7.64467365      2.96686956      3.14099879      15
P               3.88966575      0.68731335      4.92884125      15
P               7.11034408      0.31504415      5.19772641      15
P               5.77520279      3.67921664      5.81912358      15
P               5.94191517      1.84961720      2.21009359      15
P               5.58329883      0.07329733      3.58661582      15
P               3.93373951      2.90440618      4.93677963      15
P               7.54985076      2.49854649      5.30733046      15
P               7.38566740      6.03069460     11.76474387      15
P               9.20500959      5.93493382     10.33377845      15
P               2.60407621      2.24995830      1.97593734      15
P               2.27768011      0.45766050      3.40682629      15
# --- G127 --- #
22
cutoff=-1.00000000 nneightol=1.20000000 pbc="T T T" Lattice="6.69329670       0.00000000       0.00000000       0.00000000       6.48830790       0.45651950       0.00000000      -2.30085360      11.83801830" Properties=species:S:1:pos:R:3:Z:I:1
P               0.55587829      1.30474323      9.91121817      15
P               3.89265403      1.30474323      9.91121817      15
P               0.57870243      4.40529279      8.50085447      15
P               3.86982989      4.40529279      8.50085447      15
P               2.22426281      1.43192552      7.04972897      15
P               2.22426281      2.39012990     10.95225887      15
P               2.22426281      4.46333926     10.02471488      15
P               0.38892739      2.26415750      7.93635068      15
P               4.05959823      2.26415750      7.93635068      15
P               0.55587829      2.88271756      2.38332009      15
P               3.89265403      2.88271756      2.38332009      15
P               0.57870243     -0.21783200      3.79368379      15
P               3.86982989     -0.21783200      3.79368379      15
P               2.22426281      2.75553527      5.24480928      15
P               2.22426281      1.79733089      1.34227939      15
P               2.22426281     -0.27588496      2.26982292      15
P               0.38892739      1.92330329      4.35818757      15
P               4.05959823      1.92330329      4.35818757      15
P               5.57091116      6.21496747      2.81551277      15
P               5.57091116      4.65820066     -0.91873781      15
P               5.57091116     -2.02751317      9.47902503      15
P               5.57091116     -0.47074636     13.21327561      15
# --- G128 --- #
22
cutoff=-1.00000000 nneightol=1.20000000 pbc="T T T" Lattice="6.83722240       0.01956530       0.02216570      -0.02661550       9.32826750      -0.12237280      -0.02658980      -1.27165040       9.24201890" Properties=species:S:1:pos:R:3:Z:I:1
P               8.32775967      7.21909194      5.26192255      15
P               6.73097906      8.51299739      4.36811409      15
P               6.73587578      4.55897213      3.46987326      15
P               5.20140045      6.62666255      1.77816254      15
P               8.27129613      6.63575053      1.78056451      15
P               5.13594165      7.21639737      5.25972885      15
P               4.83919903      5.64664317      3.71954326      15
P               8.62976225      5.65188240      3.72000465      15
P               6.73185036      8.22238176      2.13808885      15
P               8.32776668      4.33158950      7.81285777      15
P               6.73098490      3.28506487      8.98667888      15
P               6.73587985      2.88122772      4.95205982      15
P               5.20142105      0.94748095      6.79537889      15
P               8.27131676      0.94873559      6.80470114      15
P               5.13594864      4.32975353      7.80990555      15
P               4.83920546      2.99488291      6.06221440      15
P               8.62976864      2.99469244      6.06748884      15
P               6.73186761      1.10789707      8.42330937      15
P               3.30894721      3.90988876      9.15372093      15
P               3.29409288      6.01065016     10.03393439      15
P               3.30894270      8.60172111      5.00876038      15
P               3.29408514      9.21619380      7.20202073      15
# --- G129 --- #
44
cutoff=-1.00000000 nneightol=1.20000000 pbc="T T T" Lattice="6.70439410       0.00000000       0.00000000       0.00000000      12.45621530      -0.00000000       0.00000000      -0.00000000      12.45621530" Properties=species:S:1:pos:R:3:Z:I:1
P               1.33338331      3.46286522     11.77261820      15
P               2.99997500      2.48097914     10.63505434      15
P               2.99997500      6.60469641     11.39559348      15
P               4.66670749      5.04719616      8.75974622      15
P               1.33324252      5.04719616      8.75974622      15
P               4.66656670      3.46286522     11.77261820      15
P               4.85782965      5.49844747     10.91488322      15
P               1.14212035      5.49844747     10.91488322      15
P               2.99997500      3.56283881      8.62412294      15
P               1.33338331      8.99322552      0.68373411      15
P               2.99997500      9.97509914      1.82129798      15
P               2.99997500      5.85139433      1.06075884      15
P               4.66670749      7.40888212      3.69659365      15
P               1.33324252      7.40888212      3.69659365      15
P               4.66656670      8.99322552      0.68373411      15
P               4.85782965      6.95764327      1.54146910      15
P               1.14212035      6.95764327      1.54146910      15
P               2.99997500      8.89323948      3.83222937      15
P               1.33338331      0.68359710      3.46300224      15
P               2.99997500      1.82117341      2.48111616      15
P               2.99997500      1.06062182      6.60483343      15
P               4.66670749      3.69646908      5.04733318      15
P               1.33324252      3.69646908      5.04733318      15
P               4.66656670      0.68359710      3.46300224      15
P               4.85782965      1.54133208      5.49857203      15
P               1.14212035      1.54133208      5.49857203      15
P               2.99997500      3.83209236      3.56297582      15
P               1.33338331     11.77248119      8.99335008      15
P               2.99997500     10.63491732      9.97523616      15
P               2.99997500     11.39545646      5.85151889      15
P               4.66670749      8.75962165      7.40901914      15
P               1.33324252      8.75962165      7.40901914      15
P               4.66656670     11.77248119      8.99335008      15
P               4.85782965     10.91475866      6.95778029      15
P               1.14212035     10.91475866      6.95778029      15
P               2.99997500      8.62398593      8.89337649      15
P               6.35217205      3.84006433      3.58670491      15
P               6.35217205      1.78983358      2.51395074      15
P               6.35217205      8.61602640      8.86963495      15
P               6.35217205     10.66625716      9.94238912      15
P               6.35217205      8.86951039      3.84018890      15
P               6.35217205      9.94226456      1.78995814      15
P               6.35217205      3.58658035      8.61615097      15
P               6.35217205      2.51382618     10.66639418      15
# --- G130 --- #
44
cutoff=-1.00000000 nneightol=1.20000000 pbc="T T T" Lattice="9.77723370       1.25238700       0.00000000       0.10417300       9.85656740       0.00000000       0.00000000       0.00000000      12.10662430" Properties=species:S:1:pos:R:3:Z:I:1
P               0.83237274      6.38946149      2.74857902      15
P               3.12674141      4.18287803      2.88125552      15
P               0.55756207      6.13142950      6.28486345      15
P               2.67060584      3.67285338      6.20826483      15
P               3.46959987      6.94198970      4.92689972      15
P               0.93244398      4.22582497      3.22295288      15
P               0.59214072      4.04857365      5.46517234      15
P               1.25692694      7.44227126      4.67819334      15
P               4.02263415      4.74800172      4.82688690      15
P               3.63252624      9.53747256      9.35804528      15
P               6.09150927      7.51595316      9.22536878      15
P               3.85676614      9.84048720      5.82176085      15
P               6.54488802      8.02843001      5.89835947      15
P               3.39117115      6.85381793      7.17972458      15
P               5.79307830      9.69028631      8.88367142      15
P               5.92945409     10.04893096      6.64145196      15
P               2.63638120      8.99309241      7.42843096      15
P               5.63466708      6.56029433      7.27973740      15
P               8.46905659      5.23538236      8.80189117      15
P              10.92803962      3.21386296      8.93456767      15
P               8.69329649      5.53839700     12.33817560      15
P              11.38141837      3.72633981     12.26157698      15
P               8.22770150      2.55172773     10.98021187      15
P              10.62960865      5.38819611      9.27626503      15
P              10.76598444      5.74684076     11.51848449      15
P               7.47291155      4.69100221     10.73150549      15
P              10.47119743      2.25820413     10.88019905      15
P               5.66890309      2.08737129      3.30473313      15
P               7.96327176     -0.11921217      3.17205663      15
P               5.39409242      1.82933930     -0.23155130      15
P               7.50713619     -0.62923682     -0.15495268      15
P               8.30613022      2.63989950      1.12641243      15
P               5.76897433     -0.07626523      2.83035927      15
P               5.42867107     -0.25351655      0.58813981      15
P               6.09345729      3.14018106      1.37511881      15
P               8.85916450      0.44591152      1.22642525      15
P               3.34938259      1.92154782      9.14838276      15
P               3.55120322      2.79354265     11.21162999      15
P               8.36337633      7.55842013      2.95824154      15
P               7.52085085      7.25633179      0.89499431      15
P               3.42267298      2.00394293      3.09507061      15
P               2.58014750      1.70185459      5.15831784      15
P               8.29008594      7.47602502      9.01155369      15
P               8.49190657      8.34801985      6.94830646      15
# --- G131 --- #
44
cutoff=-1.00000000 nneightol=1.20000000 pbc="T T T" Lattice="6.73640930      -0.32339870      -0.11283670       1.80178970       6.49902620      -0.11283670       0.87125170       0.63017140      23.08864680" Properties=species:S:1:pos:R:3:Z:I:1
P               2.88806512      1.13115181      8.32857577      15
P              -0.45653652      1.27271073      8.40494449      15
P               3.07144610      4.49497150      8.70731909      15
P              -0.29854375      4.64585052      8.77680054      15
P               1.30828701      2.49499430     11.12600086      15
P               1.21677112      1.92427333      7.06217458      15
P               1.33969173      4.18384193      7.31489173      15
P               3.16620588      2.65004206      9.92123146      15
P              -0.55571386      2.80963326      9.98321332      15
P               2.72628333      1.01413595      3.10291093      15
P               3.63891605      4.23492663      3.02651912      15
P              -0.52585369      1.89306632      2.72416761      15
P               0.38588319      5.14088709      2.65468605      15
P               1.92557808      2.94147184      0.30548573      15
P               2.49625360      2.84971520      4.36931212      15
P               0.31179383      3.44036438      4.11659485      15
P               1.19666876      1.22548770      1.51025524      15
P               2.21030822      4.81027492      1.44827327      15
P               6.52138558      5.67464709     14.53439763      15
P               9.86598635      5.53308754     14.45800582      15
P               6.33800460      2.31082740     14.15565431      15
P               9.70799445      2.15994838     14.08617286      15
P               8.10116369      4.31080460     11.73697254      15
P               8.19267958      4.88152557     15.80079882      15
P               8.06975897      2.62195697     15.54808167      15
P               6.24325156      4.15575652     12.94174183      15
P               9.96516456      3.99616564     12.87976008      15
P               6.68316737      5.79166295     19.76006247      15
P               5.77054052      2.57087131     19.83643108      15
P               9.93530439      4.91273258     20.13880579      15
P               9.02357424      1.66491148     20.20828724      15
P               7.48387935      3.86432674     22.55748756      15
P               6.91319710      3.95608370     18.49366128      15
P               9.09766361      3.36543420     18.74637843      15
P               8.21278194      5.58031120     21.35271816      15
P               7.19914921      1.99552366     21.41470002      15
P               1.04375158      7.56204883     18.56876602      15
P               3.25550765      6.95480866     18.82204988      15
P               4.80370574      5.08579816     15.83853078      15
P               4.68799843      2.79511785     15.58524692      15
P               8.36569912     -0.75624993      4.29420738      15
P               6.15394979     -0.14901008      4.04092341      15
P               4.60574496      1.72000074      7.02444262      15
P               4.72145227      4.01068105      7.27772648      15
# --- G132 --- #
44
cutoff=-1.00000000 nneightol=1.20000000 pbc="T T T" Lattice="11.53391510       0.00000030       0.00000020       5.76695640       9.87952290      -1.35777210       5.76695640       1.48412250       9.86133310" Properties=species:S:1:pos:R:3:Z:I:1
P              11.86072660     10.47351821      6.47529144      15
P              14.29427907      8.33073799      7.37159452      15
P              13.16027045     10.24835772      3.29823348      15
P              15.33177811      8.43184235      4.05471077      15
P              12.25734970      7.40260700      4.45709442      15
P              14.11076849     10.44014896      6.79608899      15
P              14.88979815     10.54170375      4.68221849      15
P              11.50552847      9.47590782      4.50987553      15
P              14.24282661      7.11973204      5.50413143      15
P              11.20711116      9.16665658      8.22170222      15
P               8.77355907      9.42213990      5.91311075      15
P               9.90755645      6.05509860      8.90185111      15
P               7.73603758      6.26846501      6.94571698      15
P              10.81047772      6.36418828      5.84477430      15
P               8.95705768      9.46501467      8.09919919      15
P               8.17802841      7.46562887      8.79289851      15
P              11.56229840      6.99965090      7.81899549      15
P               8.82501221      7.28891600      5.27804393      15
P              11.20711231      4.79169564      2.22351102      15
P               8.77356022      2.64891529      3.11981402      15
P               9.90755760      4.56653508     -0.95354698      15
P               7.73603873      2.75001960     -0.19706977      15
P              10.81047887      1.72078441      0.20531400      15
P               8.95705883      4.75832627      2.54430850      15
P               8.17802956      4.85988103      0.43043797      15
P              11.56229955      3.79408528      0.25809513      15
P               8.82501336      1.43790935      1.25235093      15
P              11.86072775      3.48483405      3.96992183      15
P              14.29428022      3.74031749      1.66133044      15
P              13.16027160      0.37327613      4.65007077      15
P              15.33177926      0.58664265      2.69393671      15
P              12.25735085      0.68236577      1.59299393      15
P              14.11076964      3.78319226      3.84741888      15
P              14.88979930      1.78380650      4.54111823      15
P              11.50552962      1.31782834      3.56721509      15
P              14.24282776      1.60709360      1.02626362      15
P               4.86544300      4.36248860      1.17929085      15
P               5.59023455      2.37450124      0.41831640      15
P               6.66848228      2.36194869      3.85269146      15
P               5.94367985      1.07111534      2.16008249      15
P              18.20239623     10.04431150      5.43107148      15
P              17.47759380      8.05632410      4.67009700      15
P              16.39935695      8.04377149      8.10447203      15
P              17.12414850      6.75293818      6.41186308      15
# --- G133 --- #
44
cutoff=-1.00000000 nneightol=1.20000000 pbc="T T T" Lattice="6.68841920       0.00000000       0.00000000       0.00000000      13.11126930       0.00000000       0.00000000       0.00000000      13.29014240" Properties=species:S:1:pos:R:3:Z:I:1
P               1.42762301      1.55557343     10.54869170      15
P              -1.89433422      1.56174884     10.54047839      15
P               1.40391926     -1.14486292      8.48408136      15
P              -1.87878364     -1.13139765      8.46976788      15
P              -0.22917868      2.11652598      7.77368338      15
P              -0.23838864      0.26463786     11.32086226      15
P              -0.24507037     -1.53901390      9.94068097      15
P               1.59364295      1.06755888      8.38934923      15
P              -2.06262822      1.08305640      8.37645779      15
P               5.26079619      8.11120808      9.38652190      15
P               8.58275342      8.11738349      9.39473521      15
P               5.28449994      5.41077173     11.45113224      15
P               8.56720284      5.42423700     11.46544572      15
P               6.91759788      8.67216063     12.16153022      15
P               6.92680784      6.82027251      8.61435134      15
P               6.93348957      5.01662075      9.99453263      15
P               5.09477625      7.62319353     11.54586437      15
P               8.75104742      7.63869105     11.55875581      15
P               5.26079619      8.11120808      3.90362050      15
P               8.58275342      8.11738349      3.89540719      15
P               5.28449994      5.41077173      1.83901016      15
P               8.56720284      5.42423700      1.82469668      15
P               6.91759788      8.67216063      1.12861218      15
P               6.92680784      6.82027251      4.67579106      15
P               6.93348957      5.01662075      3.29560977      15
P               5.09477625      7.62319353      1.74427803      15
P               8.75104742      7.63869105      1.73138659      15
P               1.42762301      1.55557343      2.74145070      15
P              -1.89433422      1.56174884      2.74966401      15
P               1.40391926     -1.14486292      4.80606104      15
P              -1.87878364     -1.13139765      4.82037452      15
P              -0.22917868      2.11652598      5.51645902      15
P              -0.23838864      0.26463786      1.96928014      15
P              -0.24507037     -1.53901390      3.34946143      15
P               1.59364295      1.06755888      4.90079317      15
P              -2.06262822      1.08305640      4.91368461      15
P               3.57316757      6.86722396      4.64292454      15
P               3.57327458      5.04258106      3.21685239      15
P               3.11525163      0.31158931      2.00214666      15
P               3.11514462     -1.51305359      3.42821881      15
P               3.11525163      0.31158931     11.28799574      15
P               3.11514462     -1.51305359      9.86192359      15
P               3.57316757      6.86722396      8.64721786      15
P               3.57327458      5.04258106     10.07329001      15
# --- G134 --- #
44
cutoff=-1.00000000 nneightol=1.20000000 pbc="T T T" Lattice="7.93861130       0.00000000       0.00000000       0.00000000      11.10840730       0.00000000       0.00000000       0.00000000      13.02268870" Properties=species:S:1:pos:R:3:Z:I:1
P               8.33584353      4.85339645      2.91322755      15
P               4.87300541      5.13914912      2.22790856      15
P               7.89728289      7.64027367      4.90921505      15
P               4.83321709      7.54267521      4.52167286      15
P               6.26405651      4.74077942      5.72085412      15
P               6.80046848      6.14389345      1.82037654      15
P               6.58229162      7.92701499      3.14767502      15
P               8.31529841      5.48075486      5.03317802      15
P               4.49238075      5.37312550      4.44340650      15
P               8.33584353      6.25501085     10.10946115      15
P               4.87300541      5.96925818     10.79478014      15
P               7.89728289      3.46813363      8.11347365      15
P               4.83321709      3.56573209      8.50101584      15
P               6.26405651      6.36762788      7.30183458      15
P               6.80046848      4.96451385     11.20231216      15
P               6.58229162      3.18139231      9.87501368      15
P               8.31529841      5.62765244      7.98951068      15
P               4.49238075      5.73528180      8.57928220      15
P               4.36653788     11.80921450      9.42457190      15
P               0.90369976     11.52346183      8.73925291      15
P               3.92797724      9.02233728     11.42055940      15
P               0.86391144      9.11993574     11.03301721      15
P               2.29475086     11.92183153     12.23219847      15
P               2.83116283     10.51871750      8.33172089      15
P               2.61298597      8.73559596      9.65901937      15
P               4.34599276     11.18185609     11.54452237      15
P               0.52307510     11.28948545     10.95475085      15
P               4.36653788     -0.70080720      3.59811680      15
P               0.90369976     -0.41505453      4.28343579      15
P               3.92797724      2.08607002      1.60212930      15
P               0.86391144      1.98847156      1.98967149      15
P               2.29475086     -0.81342423      0.79049023      15
P               2.83116283      0.58968980      4.69096781      15
P               2.61298597      2.37281134      3.36366933      15
P               4.34599276     -0.07344879      1.47816633      15
P               0.52307510     -0.18107815      2.06793785      15
P               3.28636280      2.64460074      9.84903342      15
P               1.83332702      2.34129679      8.16133203      15
P               3.28636280      8.46380656      3.17365528      15
P               1.83332702      8.76711051      4.86135667      15
P               7.25566845      2.90960291      3.33768907      15
P               5.80263267      3.21290686      1.64998768      15
P               7.25566845      8.19880439      9.68499963      15
P               5.80263267      7.89550044     11.37270102      15
# --- G135 --- #
44
cutoff=-1.00000000 nneightol=1.20000000 pbc="T T T" Lattice="9.20029100       0.00000000       0.00000000      -4.60014600       9.42436990       0.00000000       0.00000000       0.00000000      16.11202960" Properties=species:S:1:pos:R:3:Z:I:1
P               4.18506015      7.93678023      6.37986425      15
P               7.22765164      6.86196854      8.18997021      15
P               2.82107573      5.55749438      8.23319879      15
P               5.54230108      4.18225263      9.08575072      15
P               4.33809322      7.38546402     10.19620792      15
P               5.84694099      6.50255135      6.40485401      15
P               4.62276876      4.74946776      7.11605511      15
P               3.12435861      7.73617310      8.36655806      15
P               6.20309348      6.12144868      9.97576313      15
P              -0.41508501      1.48758967      9.73216535      15
P               2.62751557      2.56240136      7.92205939      15
P              -1.77906968      3.86687552      7.87883081      15
P               0.94216472      5.24211727      7.02627888      15
P              -0.26205200      2.03890588      5.91582168      15
P               1.24679568      2.92181855      9.70717559      15
P               0.02262327      4.67490214      8.99597449      15
P              -1.47579577      1.68819680      7.74547154      15
P               1.60293892      3.30292122      6.13626647      15
P              -0.41508501      1.48758967     -1.67615055      15
P               2.62751557      2.56240136      0.13395541      15
P              -1.77906968      3.86687552      0.17718399      15
P               0.94216472      5.24211727      1.02973592      15
P              -0.26205200      2.03890588      2.14019312      15
P               1.24679568      2.92181855     -1.65116079      15
P               0.02262327      4.67490214     -0.93995969      15
P              -1.47579577      1.68819680      0.31054326      15
P               1.60293892      3.30292122      1.91974833      15
P               4.18506015      7.93678023     17.78818015      15
P               7.22765164      6.86196854     15.97807419      15
P               2.82107573      5.55749438     15.93484561      15
P               5.54230108      4.18225263     15.08229368      15
P               4.33809322      7.38546402     13.97183648      15
P               5.84694099      6.50255135     17.76319039      15
P               4.62276876      4.74946776     17.05198929      15
P               3.12435861      7.73617310     15.80148634      15
P               6.20309348      6.12144868     14.19228127      15
P               2.78000136     -0.53425811     15.15460447      15
P               0.94435928     -0.17796038     13.86689884      15
P              -1.82014470      9.95862801      0.95742513      15
P              -3.65578674      9.60233028      2.24513076      15
P              -1.82014470      9.95862801      7.09858967      15
P              -3.65578674      9.60233028      5.81088404      15
P               2.78000136     -0.53425811      9.01343993      15
P               0.94435928     -0.17796038     10.30114556      15
# --- G136 --- #
44
cutoff=-1.00000000 nneightol=1.20000000 pbc="T T T" Lattice="7.88636020      -0.00000000       0.00000000      -3.94318060       6.11226640       0.00000000       0.00000000       0.00000000      20.47027010" Properties=species:S:1:pos:R:3:Z:I:1
P               0.15884310      0.24955772      6.78871944      15
P               2.79885731      1.11062937      5.12311497      15
P               0.94969106      2.57271405      9.29870207      15
P               3.74110368      3.23422631      7.39719821      15
P               0.44712872      3.64336919      6.14752917      15
P               2.38217761      0.12404233      7.12226202      15
P               2.88660091      1.66771355      8.70805290      15
P              -0.48783070      2.17709761      7.60458252      15
P               2.52259794      3.28263546      5.53589796      15
P               3.78433650      5.86270868     17.02385449      15
P               1.14432229      5.00163703     15.35825002      15
P               2.99348854      3.53955235     19.53383712      15
P               0.20207592      2.87804009     17.63233326      15
P               3.49605088      2.46889721     16.38266422      15
P               1.56100199      5.98822407     17.35739707      15
P               1.05657869      4.44455285     18.94318795      15
P               4.43101030      3.93516879     17.83971757      15
P               1.42058166      2.82963094     15.77103301      15
P               7.72751706      0.24955772      3.44641561      15
P               5.08751059      1.11062937      5.11202008      15
P               6.93667661      2.57271405      0.93643298      15
P               4.14525599      3.23422631      2.83793684      15
P               7.43923088      3.64336919      4.08760588      15
P               5.50418257      0.12404233      3.11287303      15
P               4.99975901      1.66771355      1.52708215      15
P               8.37419055      2.17709761      2.63055253      15
P               5.36376172      3.28263546      4.69923709      15
P              -3.78433746      5.86270868     13.68155066      15
P              -1.14433099      5.00163703     15.34715513      15
P              -2.99349701      3.53955235     11.17156803      15
P              -0.20207639      2.87804009     13.07307189      15
P              -3.49605128      2.46889721     14.32274093      15
P              -1.56100297      5.98822407     13.34800808      15
P              -1.05657941      4.44455285     11.76221720      15
P              -4.43101095      3.93516879     12.86568758      15
P              -1.42058212      2.82963094     14.93437214      15
P               3.06964305      5.12875995      8.38705860      15
P               4.87608088      5.16084324      9.66900926      15
P               0.87354049      0.98351256     18.62219365      15
P              -0.93290128      0.95142316     19.90414431      15
P               4.81671631      5.12875995      1.84807645      15
P               3.01027847      5.16084324      0.56612579      15
P              -0.87354065      0.98351256     12.08321150      15
P               0.93290113      0.95142316     10.80126084      15
# --- G137 --- #
66
cutoff=-1.00000000 nneightol=1.20000000 pbc="T T T" Lattice="6.72266170       0.00000000       0.00000000       0.00000000      17.05036910       0.00000090       0.00000000      -8.52518420      14.76605280" Properties=species:S:1:pos:R:3:Z:I:1
P               1.25188734      2.18889238      4.11432460      15
P               2.92437801      2.97707976      2.84766306      15
P               2.92437801      3.21939118      6.96294735      15
P               4.59596112      5.52129326      4.75350292      15
P               1.25279490      5.52129326      4.75350292      15
P               4.59686868      2.18889238      4.11432460      15
P               4.78443094      3.57862538      5.81727883      15
P               1.06432508      3.57862538      5.81727883      15
P               2.92437801      5.20748971      3.28890238      15
P               1.25188734     12.39281355     -0.16152520      15
P               2.92437801     13.09568947      1.15438120      15
P               2.92437801      9.41059315     -0.69341336      15
P               4.59596112     10.17307720      2.40481474      15
P               1.25279490     10.17307720      2.40481474      15
P               4.59686868     12.39281355     -0.16152520      15
P               4.78443094     10.22314556      0.19054169      15
P               1.06432508     10.22314556      0.19054169      15
P               2.92437801     11.59835167      2.86536801      15
P               1.25188734     10.99384807     10.81325521      15
P               2.92437801      9.50281034     10.76399557      15
P               2.92437801     12.94559524      8.49650585      15
P               4.59596112      9.88120911      7.60772218      15
P               1.25279490      9.88120911      7.60772218      15
P               4.59686868     10.99384807     10.81325521      15
P               4.78443094     11.77378306      8.75823408      15
P               1.06432508     11.77378306      8.75823408      15
P               2.92437801      8.76971262      8.61178421      15
P               1.25188734      6.33629252     10.65172910      15
P               2.92437801      5.54812219     11.91839064      15
P               2.92437801      5.30581077      7.80310635      15
P               4.59596112      3.00390016     10.01253601      15
P               1.25279490      3.00390016     10.01253601      15
P               4.59686868      6.33629252     10.65172910      15
P               4.78443094      4.94655952      8.94877487      15
P               1.06432508      4.94655952      8.94877487      15
P               2.92437801      3.31769519     11.47715132      15
P               1.25188734     -3.86762865     14.92757890      15
P               2.92437801     -4.57049604     13.61165773      15
P               2.92437801     -0.88539973     15.45945230      15
P               4.59596112     -1.64787525     12.36123896      15
P               1.25279490     -1.64787525     12.36123896      15
P               4.59686868     -3.86762865     14.92757890      15
P               4.78443094     -1.69796066     14.57551201      15
P               1.06432508     -1.69796066     14.57551201      15
P               2.92437801     -3.07316677     11.90068569      15
P               1.25188734     -2.46866317      3.95279849      15
P               2.92437801     -0.97759987      4.00204336      15
P               2.92437801     -4.42038477      6.26953308      15
P               4.59596112     -1.35602421      7.15833152      15
P               1.25279490     -1.35602421      7.15833152      15
P               4.59686868     -2.46866317      3.95279849      15
P               4.78443094     -3.24859816      6.00781962      15
P               1.06432508     -3.24859816      6.00781962      15
P               2.92437801     -0.24452772      6.15426949      15
P               6.28570886      2.95970544      2.87675218      15
P               6.28570886      5.23067821      3.32587658      15
P               6.28570886     13.07917618      1.12480480      15
P               6.28570886     11.55473683      2.86696274      15
P               6.28570886      9.53667238     10.76449762      15
P               6.28570886      8.79013896      8.57321528      15
P               6.28570886      5.56547946     11.88930152      15
P               6.28570886      3.29450669     11.44017712      15
P               6.28570886     -4.55399128     13.64124890      15
P               6.28570886     -3.02955193     11.89909096      15
P               6.28570886     -1.01148748      4.00155608      15
P               6.28570886     -0.26495406      6.19283842      15
# --- G138 --- #
66
cutoff=-1.00000000 nneightol=1.20000000 pbc="T T T" Lattice="11.84257780       0.00001680      -0.00000720      -5.92127520      10.25598130       0.00000720      -0.00000730       0.00000420      16.83784430" Properties=species:S:1:pos:R:3:Z:I:1
P              -0.92065352      9.49874110     14.86196084      15
P               0.42633208      7.82693396     12.11580806      15
P              -3.81724800      8.81440591     14.17874999      15
P              -2.65127721      6.50670673     11.79819721      15
P              -1.33553922      6.00120188     14.86239765      15
P              -0.95844810      9.50925287     12.57421980      15
P              -3.00731563      8.67719166     12.12099650      15
P              -2.29939254      7.90071254     15.55551193      15
P              -0.70710006      5.99262823     12.71693598      15
P              -1.84451474      4.70928350      9.24935057      15
P              -1.07018985      6.71171463      6.50319942      15
P               0.19642068      2.54291353      8.56613620      15
P               1.61195608      4.70653904      6.18556799      15
P               1.39186823      6.09875932      9.24977003      15
P              -1.83473183      4.67129476      6.96160948      15
P              -0.08971184      3.31294257      6.50838369      15
P               0.22877045      4.31427718      9.94288314      15
P               1.08508199      6.64727945      7.10432597      15
P               2.76519547      6.30392069      3.63672233      15
P               0.64387671      5.97329466      0.89058897      15
P               3.62086135      9.15461510      2.95352728      15
P               1.03934049      9.29869724      0.57296080      15
P              -0.05630180      8.41198409      3.63716257      15
P               2.79319827      6.33139596      1.34899810      15
P               3.09706418      8.52179876      0.89577443      15
P               2.07063656      8.29695610      4.33027426      15
P              -0.37794600      7.87202575      1.49170130      15
P               8.68648787      3.95205589      1.97588346      15
P               6.56516761      4.28267590      4.72203624      15
P               9.54213370      1.10136391      2.65909431      15
P               6.96062223      0.95727444      5.03964709      15
P               5.86497313      1.84398448      1.97544665      15
P               8.71448862      3.92458070      4.26362450      15
[truncated: 145,097 more chars]
